# Supplementary material for: Ammonia-induced cell death patterns in glioblastoma: Immune landscape, prognostic signature, and therapeutic target identification
Source: Genes Dis. 2025 Dec 12;13(5):101979. doi: 10.1016/j.gendis.2025.101979 (PMC13194177; doi:10.1016/j.gendis.2025.101979)
Supplement: Multimedia component 2 [file mmc2.csv]

Symbol	Relevancescore
TP53	209.0131073
FAS	129.1147766
MET	127.7470322
EGFR	121.6496353
TNF	121.3041992
BCL2	119.0075912
ADA	108.3812408
CASP3	107.6285324
HIF1A	101.4625473
FADD	99.91061401
CTNNB1	99.49058533
CDKN2A	99.08742523
IL6	98.28779602
MAPK1	97.26020813
MYC	94.74224091
KIT	93.98525238
RAG2	92.67321014
BAX	92.61656189
KRAS	90.07061768
IFNG	89.64115143
TGFB1	89.2942276
CCND1	87.54173279
IL10	84.01745605
MTOR	83.12119293
VEGFA	82.38818359
CPT2	80.71689606
TNFSF10	80.30316162
GLUL	79.39463043
MAPK8	79.31468201
NFKB1	79.09467316
IL1B	78.68772125
CXCL8	75.97519684
JUN	75.60853577
NFE2L2	75.35765076
BCL2L1	72.91435242
NOS2	72.52794647
CXCR4	71.89948273
H19	71.15249634
BID	70.98116302
CYCS	70.60960388
CDH1	70.42414093
PARP1	70.39819336
BAD	68.9629364
MAPK14	68.2551651
PIK3R1	68.12607574
CFLAR	67.54595947
ICAM1	67.00778198
CHEK2	66.92121124
BDNF-AS	66.76441193
INS	66.19975281
BRCA1	66.14602661
HBB	65.74828339
EP300	64.83761597
APP	64.80873108
HNF1A	64.67350006
SLC2A1	64.18634033
NFKBIA	64.04405975
STK11	64.01270294
ABCC8	63.81632233
FGF2	62.76991272
PPARG	62.47008133
EGF	62.36115265
FGFR2	62.2206955
CDKN1B	61.78288269
SOD1	61.18515396
PCNA	60.27042389
VCAM1	59.83191299
MYH7	59.53585052
CPS1	59.26996231
AICDA	59.11140442
PRKCD	58.86181259
KITLG	58.59072876
IL2RG	57.47929001
HLA-B	57.269207
NOS3	57.16511154
IL1A	56.85549164
IGF1	56.52355194
HMOX1	56.44334412
MAPK3	56.22875977
B2M	55.78652191
NF1	55.38427353
MYBPC3	54.30657578
NGF	53.70407867
CDK1	53.52826309
PECAM1	53.44496536
SNCA	52.78152847
BCL2L11	52.5965271
GFAP	52.4519577
FH	52.05076981
APC	52.03331757
ALB	51.97101212
BDNF	51.95307922
CERNA3	51.927948
GLUD1	51.75987625
IL3	51.64824677
APOE	51.48817062
IDH1	51.08796692
MIR7-3HG	50.95934296
ARG1	50.50502777
AKT2	50.45186234
GJA1	50.39146423
RYR1	50.230793
CREB1	50.04048157
MUC1	49.54470444
NCAM1	49.51595688
ABCB1	49.34838104
EPO	49.23683167
HSP90AA1	49.19195557
LINC02605	49.05237198
OTC	48.89849091
PRKCA	48.69863129
SLC4A1	48.69658279
ASS1	48.67922974
IL18	48.62501144
CAT	48.54563904
IKZF1	47.96796417
GAPDH	47.93346024
NR3C1	47.89541626
MAPK10	47.79711914
CSF2	47.77106094
SP1	47.69045639
DICER1	47.66777039
HGF	47.58069992
VIM	47.44771957
SDHB	46.54703522
SCN1A	46.40749741
CASP7	45.99246979
G6PD	45.98578262
SOD2-OT1	45.73163605
DDIT3	45.35195923
CFTR	45.03878021
MSH6	44.77685928
KMT2D	44.58081055
TNNI3	44.49893188
FN1	44.40853119
CDKN2B	44.23003769
HADHA	44.07936859
CD36	44.05491638
SERPINE1	43.99603271
CD79A	43.75687408
TCF3	43.60691833
HSPB1	43.52584839
SIRT1	43.51802063
ACADM	43.37988663
ACTB	43.28025818
SLC25A13	43.1833725
MIR140	43.0309639
GBA1	42.80596161
CLU	42.63862991
TTR	42.31267166
VCP	42.29624557
MPO	42.23923111
PLAU	41.99530029
ACE	41.97399139
ACADVL	41.92489624
HSPA5	41.82030869
PARK7	41.76352692
SLC22A5	41.67111969
HDAC9	41.66355896
LYN	41.55702972
LDLR	41.43479919
KCNJ2	41.43452454
EDN1	41.42422485
FOXO3	41.2578392
NOTCH2	41.21657944
GLS	41.19390106
DMD	41.17329407
F2	41.10638428
LOC107133510	41.01700592
CCR5	40.70587158
GCK	40.58384323
OGG1	40.54563522
HAL	40.43585205
DPYD	40.28639221
NPC1	40.10738373
HNF4A	40.03548431
HSPA4	40.01199341
FUS	39.98412323
SCARNA5	39.88343811
SELE	39.79981232
CBS	39.79493332
POLG	39.70646286
TRAF6	39.61854172
GLA	39.52116394
EIF2AK2	39.50849152
GPC3	39.49045563
HDAC1	39.23161697
F3	39.22917175
MTHFR	39.01097107
XDH	38.93703079
ATF4	38.87126923
MECP2	38.81690979
ASL	38.69956589
TYMP	38.6497612
CDKN3	38.58945084
ELANE	38.43525696
HPRT1	38.38357544
TNNT2	38.14991379
PKM	38.13866425
CPT1A	38.13298035
ACHE	38.11141968
KCNJ11	38.08039856
TRA	38.05073929
SELP	37.948349
MIR34C	37.92456436
PNP	37.9180336
LOC106099062	37.78631592
RPS27A	37.68479156
STXBP2	37.66772842
BECN1	37.62482071
TF	37.51406097
HCFC1	37.3713913
RHD	37.13195419
RHAG	37.07268906
LPL	36.99909592
HADHB	36.94313049
DNAH8	36.68051147
SST	36.59981537
PRKACA	36.59620667
HSPD1	36.45705795
SLC25A15	36.45577621
CTPS1	36.41108322
PDHA1	36.27924347
MMUT	36.19406509
NAGS	36.15787506
HSPA8	36.13427353
FHIT	36.12654114
TYR	35.96538925
PRKD1	35.94944
HSPA1A	35.92973709
SLC7A7	35.85060501
HBA2	35.82082748
EIF2AK3	35.7665863
RIPK3	35.65398026
REN	35.64970398
GJB2	35.64090347
CYP3A4	35.6312294
CD47	35.62969208
ABCG2	35.47093201
ADIPOQ	35.4294281
CYBA	35.39885712
XBP1	35.37307739
GPI	35.3075676
PRKCB	35.18967819
CP	35.14118576
PPARA	35.08151245
AMPD1	34.71379852
APOA1	34.60253906
CADM1	34.43085861
PCCA	34.36019135
LDHA	34.35149384
PC	34.22627258
AQP1	34.12984467
GSTP1	34.02291107
MYH6	33.98899078
SDHA	33.9888649
CYP27A1	33.95544434
HBA1	33.89057922
KRT18	33.85569763
IL2RB	33.79469299
C3	33.72795868
PRRT2	33.70035553
CEBPB	33.6726532
LRBA	33.63837051
MMACHC	33.60559082
RHEB	33.34145737
SLC25A20	33.31554413
NOD2	33.29048157
ENO2	33.25741196
TXN	33.18724823
MYOC	33.17800903
HADH	33.12336731
KNG1	33.04475021
PLG	32.99740601
NOS1	32.87880707
JAG1	32.77587128
IFI27	32.59359741
MYL2	32.50855255
NCF2	32.37829971
LOX	32.32538986
VTN	32.25882721
DPP4	32.2322464
TPM1	32.20211792
SLC17A5	32.20090103
ADA2	32.16093826
OAT	32.10844421
PLAT	31.99565315
TG	31.96328354
SELL	31.89466667
UNC13D	31.87045288
DHFR	31.85558319
NPC2	31.83302307
ARSA	31.77467155
SDHC	31.77433586
MAOA	31.66025162
C4A	31.58854675
SLC37A4	31.52321243
TGM2	31.48202515
NPPA	31.45548248
ATP7B	31.45363235
CDKN1C	31.43659401
CTSB	31.34664154
GPT	31.16005325
SMN1	31.11334229
ELN	31.10160065
ETFB	31.09922218
CRYAB	31.0922966
RHCE	31.07486916
UCHL1	31.04707527
PCAT1	30.99734688
CHAT	30.91616821
HFE	30.89706039
LGALS1	30.82032394
PAX6	30.82030869
PRL	30.79966545
ETFDH	30.709692
IDS	30.70932007
CAD	30.6713028
PRKAA1	30.66216278
PGR-AS1	30.64285278
ETFA	30.63684082
SERPINA1	30.60470581
HSP90AB1	30.55826378
HTR2A	30.54395294
FOXM1	30.52170944
FGF1	30.50035286
PCCB	30.35561562
UMPS	30.31780052
MBP	30.29042625
AFP	30.2855854
PMM2	30.22302818
PARD3	30.1433773
NAGLU	30.10089684
SYP	30.02018166
BAG3	30.01498032
TOP1	30.00929832
P2RX7	29.96898079
NLRP12	29.81809998
HMGCL	29.77444649
GSR	29.71946144
TSHR	29.7041893
LMO2	29.63352776
ADSL	29.54222107
EIF4E	29.52299881
EIF4G1	29.48900795
GAA	29.42212296
ASNS	29.17925644
MAP2	28.98597908
PRKCG	28.96301651
CALCA	28.95884895
ATF2	28.93847847
UBC	28.87517548
S100B	28.85320473
ODC1	28.76801491
IVD	28.75643158
RPSA	28.74986076
IL4I1	28.67316055
COMT	28.65429497
MIR9-1	28.6078434
ERN1	28.58354187
F5	28.51705742
SLC9A3	28.41669464
GUSB	28.39406013
ABCB11	28.38117218
NR1H4	28.34473038
PCSK9	28.21247673
KRT19	28.20624352
STX11	28.20377541
ABCC2	28.16210747
MFN2	28.14984894
PRKG1	28.10739326
ALPP	28.06269836
UGT1A1	28.01802826
ARG2	28.00498772
HSP90B1	27.9164238
CXCR2	27.91026878
ACADS	27.90740395
BCKDHB	27.87787628
ACP1	27.80815315
RNH1	27.80134583
WNT1	27.73692703
HDAC3	27.59315491
CYP1A2	27.57581711
PAH	27.57216263
NOX4	27.55622482
CCR1	27.46273613
CYP2D6	27.33976555
PLA2G2A	27.31910706
LOC110006319	27.29924011
TRAF5	27.29787636
CR1	27.2790432
CYP2E1	27.23342896
CST3	27.07709885
HBEGF	27.00549507
RHO	26.98804092
ATP1A3	26.97701836
TKT	26.945261
ADCY10	26.91210175
DLD	26.79422569
PYGM	26.72414589
NCOR2	26.62563324
YWHAZ	26.61317444
GCDH	26.61053848
MMAB	26.59628487
ALDOA	26.53172684
ANXA2	26.51813316
ADAMTS13	26.49956894
TPI1	26.46157646
GRP	26.45357323
MCCC1	26.45083046
ENO1	26.41015244
GCG	26.3753643
POSTN	26.34143829
SLC1A3	26.30796814
IGHE	26.30674171
SPTAN1	26.26694298
MAK	26.21883011
TUBB	26.21209335
IKZF3	26.20990944
MMAA	26.15369225
EDARADD	26.13209152
ACTG1	26.11718178
IDUA	26.07840919
NPPB	26.02462006
G6PC1	25.97784805
PFKM	25.96847534
MIR183	25.9501915
DNASE1	25.94487953
FASN	25.93614578
ABCA3	25.88142586
PRPS1	25.86909866
GH1	25.76196861
FOXA2	25.71156311
CNR1	25.69340324
SUCLA2	25.59225273
AMPD3	25.54784393
SERPINC1	25.50897598
TMEM70	25.49873543
HNF1A-AS1	25.4926033
YWHAG	25.48773575
HLCS	25.46499252
HBG2	25.38114548
HMBS	25.27661896
CNTN2	25.2063694
FGF4	25.19289398
MIR224	25.19200325
MTR	25.18330956
BCS1L	25.17814064
PRDX1	25.13557816
DDC	25.12818527
MT-CYB	25.12293625
PEX1	25.09566116
BTD	25.03486824
SREBF1	24.96986389
OXT	24.95565033
ATF6	24.95069695
HNRNPA2B1	24.93989944
CFI	24.8506031
ABCB4	24.81245804
KLK3	24.73857307
F9	24.72424507
KCNMA1	24.70821762
RPL26	24.65555954
TAT	24.55994415
PRPF8	24.54473114
YWHAB	24.49681091
SLC1A2	24.48522568
U2AF2	24.48420334
RPE65	24.44445419
CCK	24.43037987
ADCYAP1	24.4030304
SLC9A1	24.38718796
ATP5F1A	24.33348656
ATF3	24.30311966
TGM1	24.30080795
MB	24.27781487
HAMP	24.26495171
F10	24.05007935
ASPH	23.9939518
GRIN2A	23.97916603
ALDH18A1	23.96571732
INPP5D	23.93458557
PIK3C2A	23.92510223
SCGB1A1	23.91442108
ABCC6	23.81546021
TSPO	23.81481552
TRPV1	23.80071449
PGM1	23.79263306
TRIB3	23.77841949
PAX2	23.76449203
CKB	23.73682785
MYO5B	23.70174026
CSF2RA	23.62053871
ACAD9	23.60973549
MOCS1	23.60247803
MCCC2	23.55908585
UNG	23.53123474
C5	23.50631332
AOC3	23.46854591
PPIA	23.46197128
S100A8	23.43024254
CUL1	23.39192581
DDB1	23.37954521
SFTPB	23.32927895
APOBEC3G	23.27293587
BCL2A1	23.24589539
KIF23	23.21041107
RBX1	23.14344597
AQP4	23.04705811
DLG1	23.02616501
CRBN	23.01247597
SLC14A1	22.99065208
WNT3A	22.97755814
CFL1	22.94354057
TJP2	22.94323349
MATR3	22.94179153
LTF	22.91838646
NEFL	22.82823944
NTS	22.82308769
MT-ATP6	22.82185745
MAOB	22.80976677
PLEK	22.80122757
TRA-TGC7-1	22.74210548
SLC5A1	22.72161674
SIRT2	22.64655304
YBX1	22.62786102
HSD17B10	22.6251297
GJB1	22.57608795
AMT	22.42489624
MIR137	22.37546349
SLC3A2	22.37368965
GAST	22.35848618
TSFM	22.19880295
PNKD	22.18904877
IBSP	22.1330452
ALDH2	22.12277031
ATP1A1	22.09740448
MPV17	22.07968903
SGCB	22.0717907
BCKDHA	22.06912804
AVP	22.04298401
LRP2	21.99479294
TRC-GCA24-1	21.98753357
SLC7A11	21.9669075
SMN2	21.90463829
UPB1	21.8109417
SLC7A5	21.78484726
COL4A2	21.75318909
DGUOK	21.74704552
CEP290	21.71471977
SLC25A24	21.66927338
SURF1	21.65613556
SNORD15A	21.60268211
F13A1	21.54508209
GLS2	21.42364693
CAMP	21.38961792
GAL	21.38533211
ALMS1	21.35703659
CYP2B6	21.3125782
RHBG	21.28408623
TUBA1B	21.23096085
PIN1	21.205019
LOC126861898	21.18775558
PRDX2	21.16555214
CUBN	21.15836525
MDH2	21.12653351
LRPPRC	21.10480118
TRE-TTC3-1	21.09805679
PPP2CA	21.08761215
PTGES	21.06183434
GLDC	21.05197144
FOXL2	20.951828
CPOX	20.85819817
ATP8B1	20.85347366
ANK3	20.83256149
SUCLG1	20.82681274
MMADHC	20.78874969
FUCA1	20.77327156
SLC19A3	20.74547386
FBXL4	20.73255157
H3-4	20.70486259
ECHS1	20.7021637
PYY	20.68136215
HNRNPK	20.6800251
VPS33B	20.64364243
EIF2AK4	20.63505936
BCHE	20.62270737
DAPL1	20.5936718
PRODH	20.58353996
GAMT	20.57253456
EDNRA	20.55627441
PPIG	20.4369812
ALAS2	20.38290215
SLC26A4	20.37418365
SRR	20.37247658
PANX1	20.36912537
OCRL	20.35896873
PDE4A	20.3423214
SUOX	20.3358078
HYDIN	20.32290268
RPL27	20.29058456
GOT2	20.22405624
NBAS	20.2158165
DPAGT1	20.18297386
KRT1	20.12643242
RPGR	20.04033661
LINC-PINT	20.02740097
HTR3A	19.98347282
ALPI	19.9551754
RHCG	19.93039703
GGT1	19.89390755
F7	19.84311676
MTTP	19.82715607
SKP1	19.82192612
DBH	19.76251984
BNIP3L	19.63575363
DLEU1	19.58383179
ATF1	19.58336639
CYP21A2	19.57548141
SLC4A11	19.53557777
C1S	19.51047707
POLB	19.4459877
SERPING1	19.42844772
SIRT3	19.41762733
STXBP1	19.41076088
KCNB1	19.40003967
PWAR1	19.36892319
SFTPD	19.3416729
DBT	19.3396492
PNPO	19.23828888
FAH	19.22411728
PPP1R15A	19.15366745
CSNK1A1	19.15095711
ABCA4	19.14411926
SP3	19.13926315
P4HB	19.08835602
SLC18A2	19.0280571
H6PD	19.02385712
PRDX6	19.00287247
CUL4A	18.94846153
RAB8A	18.9318161
CXCR1	18.90327072
RPL35	18.89029503
ACAN	18.72218513
HNRNPU	18.70501328
AQP8	18.69699097
PPP1CA	18.68105316
CDA	18.62743568
RLBP1	18.61249161
TRIM21	18.53876495
DUSP19	18.53087997
COL4A3	18.49142838
TRAF3IP2	18.44742775
DNAJC19	18.44378662
UGT1A6	18.41635895
ABCC3	18.38454628
ACACA	18.37045097
ADAMTS9-AS2	18.35310745
RAB11A	18.30389786
UBE2D1	18.30122375
ACY1	18.29851913
DLK1	18.27551651
TUFM	18.26704025
QDPR	18.22995186
USH2A	18.20695114
GNB1	18.1350708
OGDH	18.12744141
SERPINH1	18.10783768
FTL	18.07132721
NPHP1	18.04007912
PNPLA6	17.99460411
HSPB2	17.93408394
RPGRIP1L	17.92956734
CA2	17.91129494
ABCD4	17.91098404
GALK1	17.91090012
ADGRG6	17.89824104
BEST1	17.8556633
WARS1	17.85098267
UGT1A4	17.77505493
PVALB	17.72700691
TBXT	17.71984482
ASPA	17.70945549
SLC12A2	17.70920753
ALDOB	17.68518829
POLR2L	17.66837502
ALDH7A1	17.64369011
FLG	17.64361954
APPL1	17.63761902
SLC6A8	17.62618065
CNP	17.60495377
SLC52A3	17.5521965
AGA	17.39102173
THRB	17.38922119
A2M	17.38013649
RUVBL1	17.3668766
MARS1	17.34885597
DRD3	17.31937981
SORT1	17.30673981
CA5A	17.29842949
AHCY	17.28224564
LOXL2	17.28063774
SEC61A1	17.27401733
TALDO1	17.26812553
NDUFV1	17.22996902
AGL	17.19836998
GAD2	17.18865013
PIP5K1C	17.18484306
OXA1L	17.18325806
ZBTB20	17.14488602
AFF1	17.10416031
CTH	17.07571983
CKM	17.06491089
PDHX	17.05702972
ALAD	17.0504303
INPPL1	17.01099777
CTBP1	16.99990463
GPT2	16.96455002
AQP2	16.941082
FAAH	16.92258072
OPA3	16.90900803
KIF11	16.88611603
APOBEC3F	16.88099098
SERAC1	16.87327766
KCNJ10	16.8337822
TPM3	16.81310844
CERKL	16.75486374
GATM	16.73563576
UGT1A7	16.71510696
MPI	16.66711617
AMPD2	16.60996246
CALB1	16.58411217
ACADSB	16.58318138
PADI4	16.57236862
PRPH2	16.56868935
APOBEC3B	16.47403526
AQP3	16.46071243
TRV-AAC1-4	16.45493889
SLC1A5	16.43853569
ACAT1	16.42337799
TUBB2A	16.38924789
IMPDH2	16.36625862
IVNS1ABP	16.36281395
MED1	16.28000641
UPF1	16.27402687
FTCD	16.21628952
HSD11B1	16.21449661
SIRT5	16.21416473
CHKB	16.20261955
MED23	16.19165802
CYP7B1	16.19140244
SLC25A3	16.07838058
DDX5	16.01944733
PIKFYVE	16.01708984
LMBRD1	15.9960947
FLAD1	15.99173546
TPM2	15.91099644
MIP	15.88745117
UROD	15.87786579
PDHB	15.86115074
PRLR	15.8329401
RAB5A	15.83074379
CS	15.83034515
CKMT1B	15.81978321
TRAPPC11	15.80932999
MRPS22	15.76684189
MT-ATP8	15.76292419
FARS2	15.75792313
L2HGDH	15.70135689
MSTO1	15.69848633
GALT	15.67978096
ETHE1	15.6722374
PRX	15.6498251
FDPS	15.62366867
FGF21	15.61190224
HNRNPC	15.60293579
GLUD2	15.57034302
ATP5F1B	15.56036472
CSF2RB	15.55377579
PHKA1	15.50916481
GMPS	15.42767143
UGT1A8	15.42223835
GRIN2D	15.38880157
UGT1A10	15.3865881
GYS1	15.37528992
LRAT	15.32589817
SLC12A1	15.31900024
GFM1	15.3017683
CKMT2	15.28714657
SEPSECS	15.2694416
AGXT	15.25903702
SPINK1	15.25138092
HNRNPM	15.22498989
SSB	15.21471405
NDUFAF5	15.21417236
MAT1A	15.1511488
SLC25A22	15.1276865
SLC25A38	15.08646488
ACAD8	15.05940342
PROS1	15.05642128
MSTN	15.04967499
RNY1	15.04477501
POU2F1	15.03858185
RARS2	15.0223856
GHRH	15.00050354
COQ6	14.98157215
LBP	14.96479797
LYRM7	14.952878
SHMT1	14.94964123
MT-TP	14.90719128
RBMX	14.83740234
LONP1	14.82795238
RDH12	14.81974792
HMGCS2	14.81281757
ACADL	14.77994156
DAO	14.7508564
HNRNPL	14.6946249
SDF2	14.63414097
PRDX3	14.61061001
TRP-AGG2-5	14.56876564
CSN1S1	14.55632114
LACTB	14.51490021
SLC1A4	14.5039854
MDH1	14.46244812
DARS1	14.46062469
PYGL	14.44687462
AUH	14.44582653
CNGB3	14.4335804
HRH2	14.4270401
SLC25A19	14.42057037
CCT5	14.41879272
PLEK2	14.35483456
LINC00472	14.34911251
REG3A	14.34486389
SLC25A11	14.30383301
CANT1	14.30264854
GFER	14.26363659
AGPS	14.2530489
ACSF3	14.24841118
ALDH5A1	14.23180771
PBX3	14.22755146
COLQ	14.16856575
PRMT7	14.12841702
GPD1	14.04507542
TFPT	14.01514053
AQP5	14.00710869
WDR19	14.00272274
SRSF3	13.91291809
SLC1A1	13.88641357
NUP153	13.87593174
DHPS	13.85254478
CYC1	13.8361969
CLCN5	13.83365726
HSD3B7	13.7749176
CCT8	13.76652527
INPP5E	13.75142574
LDHB	13.74053955
GCGR	13.69912624
APOBEC3A	13.6827774
SLC6A2	13.66691494
TMEM67	13.6603775
NR2E3	13.61516857
OXCT1	13.57848644
SLC7A6	13.55452538
GJA8	13.50535965
ATP6V1B1	13.49455738
NAXE	13.48337364
PCK2	13.48062611
SLC25A12	13.46811008
SLC10A1	13.4597683
CRMA	13.45342731
HRG	13.44985199
SLC6A6	13.40096092
ADCYAP1R1	13.38771057
MRM2	13.38398933
GNB2	13.32281494
PLA2G1B	13.32252407
ATPAF2	13.28441143
TPM4	13.2725563
RIMS1	13.24877548
MTO1	13.24718761
AKR1A1	13.22758102
ULK2	13.20654964
ADCY1	13.20267296
DLAT	13.17144394
SLC4A2	13.1606636
NARS2	13.13806725
ACTN3	13.13453865
CARS2	13.12510967
CARD10	13.07741928
GRIN2C	13.05799866
EYS	13.02499008
ATP5PO	13.02203465
TGM6	12.95391178
TCP1	12.94724464
PCBD1	12.94590187
AOC1	12.89553833
SYNJ1	12.88981819
UQCRC2	12.86549473
ARHGDIA	12.8561554
MAP3K15	12.85607719
ATG13	12.7781992
ATP5F1E	12.77689934
GALE	12.75151253
HPD	12.74255371
FAS-AS1	12.71927738
HARS2	12.68360519
RMND1	12.68021965
ABAT	12.63794327
GRM5	12.61536694
EIF3E	12.61369705
PPOX	12.60968113
SCYL1	12.60650635
OIP5-AS1	12.59314442
IBA57	12.59288883
FALEC	12.56152916
ADH5	12.54607773
GRM3	12.53626728
SNRPB	12.53238583
LNPEP	12.50034237
NDUFAF1	12.49065685
INPP4A	12.4780798
TTC19	12.4755106
SC5D	12.44970608
COX6A1	12.44626427
GGH	12.44391346
COX15	12.42902946
RPS3A	12.36606503
PDIA6	12.35538483
APOBEC3C	12.34217167
EEA1	12.33326149
MTPAP	12.33188438
PPP1R12C	12.32832146
RAPGEF2	12.32501411
RPS25	12.29728508
ASRGL1	12.28980827
ASPG	12.20732594
CNGA3	12.16249466
CHM	12.15235329
TRIP6	12.14801788
CPSF6	12.1278286
COX6B1	12.09263706
RPL36A-HNRNPH2	12.0799408
USP53	12.06618404
RRAGC	12.03188515
CRX	12.01995945
TGM5	11.97945786
HLA-DRB4	11.97455406
PCLO	11.97078514
AASS	11.96321964
CEP89	11.96028137
CTPS2	11.94686317
TRPM3	11.93250561
AGR2	11.91166401
RINT1	11.90865707
MLYCD	11.90031147
GRIA4	11.84786987
PCK1	11.84482193
GRHPR	11.84224415
TANGO2	11.83305454
GRIK2	11.81645298
NFU1	11.77912903
CCL16	11.76734924
SFXN4	11.74663353
RUVBL2	11.73304844
AQP9	11.71042442
SLC25A10	11.703022
RPS8	11.6940136
DECR1	11.667202
ATP5F1D	11.65099907
CELSR1	11.62727833
PHF8	11.61337948
CTDSPL	11.57957649
LALBA	11.5507164
SF3A3	11.49874115
NPR1	11.49062824
DCDC2	11.46988773
TMEM126B	11.45350933
NEFM	11.44227695
THNSL2	11.42885971
ZNF335	11.42877388
ATP5MK	11.3872509
GART	11.37024117
ELOVL5	11.36591721
TGM3	11.34940052
MYOM1	11.33996105
EFS	11.3292284
DCTD	11.32161522
CLK2	11.32129478
QPCT	11.3119173
NFYA	11.28991032
RBM39	11.26174259
DNAI1	11.22457218
FOXE3	11.21905708
SNX9	11.21332645
PDE6C	11.17666626
SLC13A3	11.17661476
LGMN	11.1525116
HIBCH	11.12107849
SLC38A1	11.11181259
PI4KB	11.1108923
GABPA	11.10926819
UFD1	11.10537052
ATP6V1B2	11.10519981
RERE	11.09780407
NFS1	11.09296417
DPYSL2	11.07300949
SERPINA6	11.07094097
CCT6A	11.06573009
EIF3F	11.06323528
BCKDK	11.02078915
AKR1D1	10.98975945
NDUFA6	10.94563675
PEG3	10.93716621
UQCRQ	10.9338789
NARS1	10.91958237
LUC7L2	10.91927814
EARS2	10.85820484
GPD2	10.83563709
MSRA	10.83133984
MRPS16	10.83060646
GFM2	10.81770039
NADSYN1	10.81715488
PUF60	10.81460857
MCEE	10.76553726
CPS1-IT1	10.75426674
HCCS	10.75269699
STX5	10.72934437
ATF5	10.70963669
TRIM5	10.68461037
NPRL3	10.66563416
DSPP	10.65303135
CBY1	10.64098358
ARHGEF5	10.63383484
ALG11	10.59631157
ROM1	10.58712959
APOBEC3D	10.57340431
TPK1	10.54421616
RAB1A	10.51750851
SYMPK	10.49658298
QPCTL	10.45793724
ALDH9A1	10.45756531
TBCK	10.41952705
MTCH1	10.39431477
TACO1	10.37850571
DHX30	10.37806511
GNAT2	10.36801147
CSN2	10.35874462
ALDH3A1	10.3513155
GMPR	10.34937382
DDAH1	10.3418045
NDUFAF6	10.33535385
SLC25A32	10.33285236
BCAT1	10.32761097
SLC6A19	10.31251431
SLC3A1	10.29820251
SERPINB6	10.29483223
ABCA2	10.26797009
STK38	10.26051712
APOBEC3H	10.19238377
GCSH	10.17319775
WDR77	10.14807034
GATB	10.11593723
PPAT	10.11589813
GDI1	10.08545208
GRIN3A	10.08215523
MTIF2	10.06348896
PYGB	10.05202293
SIX3	10.03770256
SLC52A1	10.01647854
PADI2	9.995002747
CYP4V2	9.974766731
SNRPN	9.950761795
SULF2	9.92121315
SLC38A2	9.906300545
MT-TW	9.905550957
DPEP1	9.899837494
PCAT2	9.891137123
TMLHE	9.862073898
SLC15A1	9.861607552
MMP19	9.845255852
SLC25A42	9.819491386
GAREM2	9.78729248
ECSIT	9.778253555
ACACB	9.732798576
EIF3H	9.727230072
BICDL3P	9.723049164
RP9	9.719778061
IARS1	9.711929321
ADPRH	9.709296227
SLC7A9	9.666595459
MIR873	9.602267265
SLC25A37	9.585922241
SNRPD1	9.566868782
LRFN4	9.564562798
EIF3M	9.560266495
PCSK6	9.54781723
USP15	9.526889801
NR0B2	9.493572235
LAP3	9.493160248
BOLA2	9.48544693
INPP5K	9.481281281
GNPDA1	9.474177361
ASPN	9.452443123
TGM4	9.4217453
BAG2	9.417713165
SUCLG2	9.401154518
SLC22A6	9.394172668
TRPV3	9.381403923
NPRL2	9.378613472
ALDH4A1	9.372646332
SIRT4	9.306369781
RAB35	9.255125046
USO1	9.243458748
GTF2B	9.228449821
LIPT1	9.218997002
GSPT1	9.159770966
RNF207	9.151133537
ARHGAP1	9.15060997
ZNRF1	9.102555275
ASGR2	9.101090431
GNMT	9.093719482
UQCC1	9.092441559
RHOJ	9.074403763
KYAT1	9.057732582
SLC25A21	9.035507202
PCARE	9.031293869
MIR129-2	9.027920723
AQP7	9.008519173
RIOK1	9.000842094
NPLOC4	8.954475403
CYP3A7	8.950196266
IL17RB	8.945566177
HAAO	8.849102974
PPA1	8.846946716
SLC17A7	8.840450287
MPP3	8.835625648
HNRNPAB	8.798116684
GID8	8.796150208
AMD1	8.732498169
MPC1	8.645524979
UQCR10	8.61315155
LIAS	8.605908394
OPN1LW	8.604686737
PRPS2	8.602797508
DDO	8.504540443
LSM4	8.491189003
NANS	8.473590851
SERPIND1	8.451135635
SPIN1	8.450720787
PDE6H	8.421243668
TRN-GTT2-1	8.40442276
IPPK	8.354420662
CCT6B	8.335123062
SNRPD3	8.305476189
PIH1D1	8.284770012
HOXA2	8.281622887
PGAP2	8.231174469
SERPINA7	8.203724861
NOC2L	8.178376198
ACYP1	8.165724754
UQCRH	8.157375336
EIF3L	8.149578094
GRIK5	8.147830009
ALDOC	8.109623909
CLNS1A	8.10002327
MIR524	8.069818497
OPLAH	8.048555374
NSFL1C	8.032514572
NIT1	8.021962166
SYNJ2	8.010679245
ARSH	7.963890076
SLC25A29	7.962501049
CCS	7.955258369
KLF15	7.942311764
DBI	7.930169106
SCRN1	7.919952869
SFXN1	7.911886692
TDO2	7.847808838
AGTRAP	7.841562271
FOCAD	7.819643974
ASGR1	7.802187443
AOX1	7.794699192
PLPBP	7.783942223
ST7-OT3	7.764348984
CA3	7.755667686
SOX12	7.693075657
GMPR2	7.675793648
KIN	7.661701202
RTCB	7.615119934
PADI3	7.551719189
SLC38A4	7.524753571
FASTKD5	7.478043079
BCAT2	7.471868992
SNRPF	7.458752155
GRIK4	7.438569546
SLC15A2	7.402813911
AZGP1	7.399319649
ADSS2	7.349637985
INTS11	7.341266155
SLC30A9	7.330165386
AQP11	7.300456524
TRN-GTT2-7	7.269730568
LGSN	7.226251602
GK2	7.222510338
INTS7	7.142990589
RPUSD4	7.038692474
SULT2B1	7.028021336
CRYM	7.017718315
SERPINA5	6.983321667
PDHA2	6.924696922
BEST2	6.923690319
PAM	6.901507378
TASP1	6.877966404
SHC4	6.868385792
GRIK3	6.777393818
INPP5J	6.765310287
INTS2	6.759603024
TGM7	6.752928734
CARD19	6.704313755
INPP5B	6.686271191
ACSS2	6.680068493
NEK3	6.634030342
SLC17A6	6.614806652
ALX1	6.579853058
SLC38A3	6.554751396
TOMM34	6.421952248
CA1	6.419251442
TIMM22	6.347962379
PPCDC	6.345067978
SLC22A8	6.28137064
MTIF3	6.252315044
ACAD10	6.230937004
SLC38A5	6.16339922
ACAD11	6.123984337
DHRS4	6.102874756
POLGARF	6.028188705
MRPL18	6.004621506
PAOX	5.990920067
SLC26A9	5.968159199
SRSF11	5.956576824
TMEM11	5.949795246
SNORA75	5.917611122
EIF3K	5.910057068
RIDA	5.884932518
TSTD1	5.871547222
TMEM37	5.726128101
SLC25A16	5.67961216
INTS9	5.649427891
CFAP92	5.588674545
CIAO2B	5.539663315
CHML	5.524145603
RPL26L1	5.495491028
SLC25A2	5.464714527
CSN3	5.431217194
UNC80	5.402969837
ZNF362	5.357389927
CZ1P-ASNS	5.355625629
NPL	5.353565693
LOC126862363	5.278523922
SLC25A36	5.208684921
SLC25A28	5.154866695
SLC25A53	5.14126873
HYKK	5.115470886
TRR-TCT2-1	5.093099594
CMBL	5.061426163
LINC01152	5.052486897
MIR193BHG	5.007692814
SLC25A25	4.999461651
SPINDOC	4.872166634
CRYGD	4.860496044
CROT	4.851492405
ADH7	4.83723402
POLR1F	4.837021351
LAPTM4A	4.824178696
LCN1	4.773001194
COQ3	4.689699173
TIGD4	4.681969643
ALDH3B1	4.569983482
MAILR	4.551802158
UGT2B4	4.530326366
MCHR2	4.500557899
RGPD2	4.470381737
UROC1	4.398657322
ACCS	4.394989491
LOC126861242	4.320062637
HAO2	4.314318657
ECI1	4.307094574
RBMXL1	4.109573841
ERICH6	3.988420725
AQP10	3.954756021
F13B	3.905389071
OCM2	3.84922719
CRYZ	3.75440073
MTRES1	3.682949781
GPR146	3.55656743
L1CAM-AS1	3.498389959
ASNSD1	3.477218628
LINC01587	3.252871513
MIR7704	3.070099831
TRS-TGA2-1	3.04991436
CRIM1-DT	2.952775717
SCARNA10	2.922435045
SNORD56	2.819137573
BTBD6	2.618771553
LOC126806807	2.376449347
SNORD78	2.371142149
HNRNPCL1	2.367636442
SNORD73A	1.757844687
LOC126861110	1.326807618
