# Supplementary material for: Ammonia-induced cell death patterns in glioblastoma: Immune landscape, prognostic signature, and therapeutic target identification
Source: Genes Dis. 2025 Dec 12;13(5):101979. doi: 10.1016/j.gendis.2025.101979 (PMC13194177; doi:10.1016/j.gendis.2025.101979)
Supplement: Multimedia component 3 [file mmc3.csv]

	coef	exp(coef)	se(coef)	z	Pr(>|z|)	exp(coef)	exp(-coef)	lower .95	upper .95
AASS	0.134331788	1.143772247	0.068285894	1.967196746	0.049160533	1.143772247	0.874299934	1.000494018	1.307568991
ANXA2	0.220374341	1.246543275	0.093108964	2.366843436	0.01794052	1.246543275	0.802218439	1.038610876	1.496104241
APOBEC3C	0.546516093	1.727225032	0.2587609	2.11205052	0.034682116	1.727225032	0.578963355	1.040138678	2.868181305
BCL2A1	0.160677197	1.174305838	0.078512914	2.046506609	0.040706553	1.174305838	0.851566915	1.00681785	1.369656091
CYP2E1	-1.432409719	0.238732949	0.572270624	-2.503028567	0.01231356	0.238732949	4.188780824	0.077766889	0.732875159
ENO2	0.280402489	1.323662465	0.109523202	2.560210845	0.010460868	1.323662465	0.755479608	1.067950038	1.640603268
GART	-0.643753461	0.525316962	0.306955788	-2.09721884	0.035974207	0.525316962	1.903612623	0.287832735	0.958744012
GJB2	0.232947461	1.262315156	0.069978275	3.328853986	0.000872041	1.262315156	0.792195194	1.100530748	1.447882812
GLUD1	-0.517445248	0.596041342	0.176778943	-2.927075135	0.003421662	0.596041342	1.677735971	0.421504169	0.842851168
GRIA4	-0.160909999	0.851368692	0.077550733	-2.074899775	0.037995825	0.851368692	1.174579251	0.731318183	0.991126251
GRP	0.369283222	1.446697282	0.172402909	2.141977907	0.03219526	1.446697282	0.691229611	1.031877264	2.028277101
GUSB	0.418273836	1.519336666	0.170591315	2.451905813	0.014210185	1.519336666	0.65818197	1.087542978	2.122567983
HSD11B1	0.201108321	1.222757214	0.099826758	2.014573296	0.043949378	1.222757214	0.81782384	1.005466357	1.487006696
HSPB1	0.337336828	1.401210951	0.123815282	2.724516904	0.006439563	1.401210951	0.713668416	1.099288701	1.786056864
IL4I1	0.376013922	1.456467411	0.125887984	2.98689288	0.002818285	1.456467411	0.686592774	1.138006455	1.864046824
INPPL1	0.176036961	1.192482133	0.072174674	2.439040621	0.014726313	1.192482133	0.838586988	1.035181941	1.373684743
MSTN	-0.220475157	0.802137566	0.074886842	-2.944110743	0.003238841	0.802137566	1.246668953	0.692636	0.928950669
LRP2	0.690933296	1.995577129	0.325977524	2.119573419	0.034042036	1.995577129	0.501108169	1.053406384	3.780429031
MTTP	0.523335381	1.687647219	0.246522795	2.122868113	0.033764905	1.687647219	0.592540899	1.040976881	2.736038799
P4HB	0.474486477	1.607188658	0.187387987	2.532107232	0.011337931	1.607188658	0.622204491	1.11317108	2.320447798
NTS	-0.454386765	0.634837153	0.213775691	-2.125530561	0.033542367	0.634837153	1.575207114	0.417538125	0.965224937
RPE65	-0.214221078	0.807169918	0.08953306	-2.392647796	0.01672729	0.807169918	1.238896518	0.677258227	0.962001272
S100A8	0.130020252	1.138851447	0.057203398	2.27294629	0.023029417	1.138851447	0.878077648	1.018064883	1.273968527
SERPINE1	0.129569715	1.138338468	0.064747031	2.00116845	0.04537424	1.138338468	0.878473343	1.002671429	1.292362015
SERPINH1	0.229118371	1.25749088	0.112454566	2.037430579	0.041606912	1.25749088	0.795234396	1.008749528	1.567567836
SLC25A22	0.413684914	1.512380521	0.17255975	2.397343031	0.016514455	1.512380521	0.661209256	1.078395209	2.12101725
ZBTB20	-1.154468025	0.315225184	0.585928032	-1.970323933	0.048801257	0.315225184	3.172335365	0.099971927	0.993948202
