# Supplementary material for: Ammonia-induced cell death patterns in glioblastoma: Immune landscape, prognostic signature, and therapeutic target identification
Source: Genes Dis. 2025 Dec 12;13(5):101979. doi: 10.1016/j.gendis.2025.101979 (PMC13194177; doi:10.1016/j.gendis.2025.101979)
Supplement: Multimedia component 4 [file mmc4.csv]

	x
AASS	0.0403859210948091
APOBEC3C	0.0377971247229505
ENO2	0.027557618675593
GJB2	0.0076997774117159
GRP	0.0120458450270388
HSPB1	0.0412791371401527
IL4I1	0.0496113946096501
INPPL1	0.0476029892150903
LRP2	0.046379606621866
MSTN	0.0053263782422085
MTTP	0.0075146555275768
NTS	0.0331237105350993
P4HB	0.0156046478742082
RPE65	0.0258992627033195
