# Supplementary material for: Ammonia-induced cell death patterns in glioblastoma: Immune landscape, prognostic signature, and therapeutic target identification
Source: Genes Dis. 2025 Dec 12;13(5):101979. doi: 10.1016/j.gendis.2025.101979 (PMC13194177; doi:10.1016/j.gendis.2025.101979)
Supplement: Multimedia component 5 [file mmc5.csv]

	exp(coef)	exp(-coef)	lower .95	upper .95	coef	se(coef)	z	Pr(>|z|)
ENO2	1.36578315938249	0.732180648978075	1.04516460471971	1.78475584614069	0.311728007246616	0.136509456228019	2.28356346776387	0.0223971988502793
GJB2	1.22976231741003	0.813165264411479	1.06762416414574	1.41652409912599	0.206820912833457	0.0721366012716508	2.86707315270669	0.00414287239792314
GRP	1.38981645250803	0.719519471938487	0.969731463335848	1.99188109769832	0.32917168986805	0.183629791384572	1.7925832588824	0.073039585264613
IL4I1	1.34513411504915	0.743420294535804	1.01268506857977	1.78672110768517	0.296493721873906	0.144843699698086	2.04699080796694	0.0406589870763924
LRP2	0.639761988868707	1.56308129804383	0.362804061521119	1.12814448847458	-0.446659064	0.289410063734064	-1.543343236	0.12274751855805
RPE65	0.762024487165296	1.31229378693586	0.636865503738351	0.911780141381465	-0.271776588	0.091542599161166	-2.968853746	0.00298912828717759
