# Supplementary material for: Ammonia-induced cell death patterns in glioblastoma: Immune landscape, prognostic signature, and therapeutic target identification
Source: Genes Dis. 2025 Dec 12;13(5):101979. doi: 10.1016/j.gendis.2025.101979 (PMC13194177; doi:10.1016/j.gendis.2025.101979)
Supplement: Multimedia component 6 [file mmc6.csv]

Supplementary Table 5. High Throughput Virtual Screening of Chinese compound library Top20 compounds with protein
ID	Name	CAS	SMILES	Formula	docking score
1	2-Hydroxybenzylamine(2-(Aminomethyl)phenol)	932-30-9	OC1=CC=CC=C1CN	C7H9NO	-7.297
2	Peonidin (chloride)	134-01-0	COC1=CC(C2=C(O)C=C3C(C=C(O)C=C3O)=[O+]2)=CC=C1O.[Cl-]	C16H13ClO6	-7.05
3	Cyanidin (Chloride)	528-58-5	OC1=CC2=[O+]C(C3=CC=C(O)C(O)=C3)=C(O)C=C2C(O)=C1.[Cl-]	C15H11ClO6	-6.998
4	Luteolinidin (chloride)	1154-78-5	OC1=CC2=[O+]C(C3=CC=C(O)C(O)=C3)=CC=C2C(O)=C1.[Cl-]	C15H11ClO5	-6.962
5	Norepinephrine (tartrate)	51-40-1	OC1=CC=C([C@@H](O)CN)C=C1O.OC([C@H](O)[C@@H](O)C(O)=O)=O	C12H17NO9	-6.849
6	4-Hydroxybenzylamine	696-60-6	OC1=CC=C(CN)C=C1	C7H9NO	-6.809
7	Octopamine (hydrochloride)	770-05-8	OC(C1=CC=C(O)C=C1)CN.Cl	C8H12ClNO2	-6.649
8	Coclaurine	486-39-5	OC1=CC2=C(C=C1OC)CCN[C@H]2CC3=CC=C(O)C=C3	C17H19NO3	-6.513
9	Higenamine (hydrochloride)	11041-94-4	OC1=CC2=C(C(CC3=CC=C(O)C=C3)NCC2)C=C1O.[H]Cl	C16H18ClNO3	-6.496
10	Pelargonidin (chloride)	134-04-3	OC1=CC=C(C2=C(O)C=C3C(C=C(O)C=C3O)=[O+]2)C=C1.[Cl-]	C15H11ClO5	-6.478
11	Tyramine	51-67-2	C1=C(C=CC(=C1)O)CCN	C8H11NO	-6.442
12	Aloperine	56293-29-9	[H][C@]1(C2)[C@](CCCC3)([H])N3C[C@]2([H])[C@@]4([H])C(CCCN4)=C1	C15H24N2	-6.416
13	Tetrandrine	518-34-3	COC1=CC(CCN(C)[C@@]2([H])CC3=CC(O4)=C(OC)C=C3)=C2C(OC5=C(OC)C=C6C([C@]([H])(CC7=CC=C4C=C7)N(C)CC6)=C5)=C1OC	C38H42N2O6	-6.406
14	Norharmane	244-63-3	N1C2=C(C=CC=C2)C2=C1C=NC=C2	C11H8N2	-6.368
15	Berberine (chloride hydrate)	68030-18-2	COC1=C(OC)C2=C[N+]3=C(C(C(CC3)=C4)=CC5=C4OCO5)C=C2C=C1.[Cl-].O	C20H20ClNO5	-6.362
16	Sinapine	18696-26-9	O=C(OCC[N+](C)(C)C)/C=C/C1=CC(OC)=C(O)C(OC)=C1	C16H24NO5+	-6.359
17	N-Methylbenzylamine	103-67-3	CNCC1=CC=CC=C1	C8H11N	-6.188
18	Lancerin	81991-99-3	O=C1C2=C(OC3=C1C=C(O)C=C3)C([C@H]4[C@@H]([C@H]([C@@H]([C@@H](CO)O4)O)O)O)=C(O)C=C2O	C19H18O10	-6.18
19	Tetrahydroharmine	17019-01-1	CC1NCCC2=C1NC3=C2C=CC(OC)=C3	C13H16N2O	-6.12
20	Synephrine	1994/7/5	OC(C1=CC=C(O)C=C1)CNC	C9H13NO2	-6.074
