# Supplementary material for: Ammonia-induced cell death patterns in glioblastoma: Immune landscape, prognostic signature, and therapeutic target identification
Source: Genes Dis. 2025 Dec 12;13(5):101979. doi: 10.1016/j.gendis.2025.101979 (PMC13194177; doi:10.1016/j.gendis.2025.101979)
Supplement: Multimedia component 7 [file mmc7.zip › clinical_data.tsv]

Study ID	Patient ID	Sample ID	Diagnosis Age	Neoplasm Disease Stage American Joint Committee on Cancer Code	American Joint Committee on Cancer Publication Version Type	Aneuploidy Score	Buffa Hypoxia Score	Cancer Type	TCGA PanCanAtlas Cancer Type Acronym	Cancer Type Detailed	Last Communication Contact from Initial Pathologic Diagnosis Date	Birth from Initial Pathologic Diagnosis Date	Last Alive Less Initial Pathologic Diagnosis Date Calculated Day Value	Disease Free (Months)	Disease Free Status	Months of disease-specific survival	Disease-specific Survival status	Ethnicity Category	Form completion date	Fraction Genome Altered	Genetic Ancestry Label	Neoplasm Histologic Grade	Neoadjuvant Therapy Type Administered Prior To Resection Text	ICD-10 Classification	International Classification of Diseases for Oncology, Third Edition ICD-O-3 Histology Code	International Classification of Diseases for Oncology, Third Edition ICD-O-3 Site Code	Informed consent verified	In PanCan Pathway Analysis	MSI MANTIS Score	MSIsensor Score	Mutation Count	New Neoplasm Event Post Initial Therapy Indicator	Oncotree Code	Overall Survival (Months)	Overall Survival Status	Other Patient ID	American Joint Committee on Cancer Metastasis Stage Code	Neoplasm Disease Lymph Node Stage American Joint Committee on Cancer Code	American Joint Committee on Cancer Tumor Stage Code	Person Neoplasm Cancer Status	Progress Free Survival (Months)	Progression Free Status	Primary Lymph Node Presentation Assessment	Prior Diagnosis	Race Category	Radiation Therapy	Ragnum Hypoxia Score	Number of Samples Per Patient	Sample Type
gbm_tcga_pan_can_atlas_2018	TCGA-02-0001	TCGA-02-0001-01	NA	NA	NA	15	NA	Glioblastoma	GBM	Glioblastoma Multiforme	NA	NA	NA	NA	NA	11.76973403	1:DEAD WITH TUMOR	NA	NA	0.2459	EUR	NA	NA	NA	NA	NA	NA	No	NA	NA	NA	NA	GBM	11.76973403	1:DECEASED	NA	NA	NA	NA	NA	4.50406023	1:PROGRESSION	NA	NA	NA	NA	NA	1	Primary
gbm_tcga_pan_can_atlas_2018	TCGA-02-0003	TCGA-02-0003-01	NA	NA	NA	4	NA	Glioblastoma	GBM	Glioblastoma Multiforme	NA	NA	NA	NA	NA	4.734194694	1:DEAD WITH TUMOR	NA	NA	0.1480	EUR	NA	NA	NA	NA	NA	NA	No	0.273	0.07	44	NA	GBM	4.734194694	1:DECEASED	NA	NA	NA	NA	NA	1.315054082	1:PROGRESSION	NA	NA	NA	NA	NA	1	Primary
gbm_tcga_pan_can_atlas_2018	TCGA-02-0006	TCGA-02-0006-01	NA	NA	NA	11	NA	Glioblastoma	GBM	Glioblastoma Multiforme	NA	NA	NA	NA	NA	18.34500444	1:DEAD WITH TUMOR	NA	NA	0.2391	EUR	NA	NA	NA	NA	NA	NA	No	NA	NA	NA	NA	GBM	18.34500444	1:DECEASED	NA	NA	NA	NA	NA	9.928658316	1:PROGRESSION	NA	NA	NA	NA	NA	1	Primary
gbm_tcga_pan_can_atlas_2018	TCGA-02-0007	TCGA-02-0007-01	NA	NA	NA	5	NA	Glioblastoma	GBM	Glioblastoma Multiforme	NA	NA	NA	NA	NA	23.17782819	1:DEAD WITH TUMOR	NA	NA	0.1930	EUR	NA	NA	NA	NA	NA	NA	No	NA	NA	NA	NA	GBM	23.17782819	1:DECEASED	NA	NA	NA	NA	NA	17.02995036	1:PROGRESSION	NA	NA	NA	NA	NA	1	Primary
gbm_tcga_pan_can_atlas_2018	TCGA-02-0009	TCGA-02-0009-01	NA	NA	NA	6	NA	Glioblastoma	GBM	Glioblastoma Multiforme	NA	NA	NA	NA	NA	10.58618536	1:DEAD WITH TUMOR	NA	NA	0.1594	EUR	NA	NA	NA	NA	NA	NA	No	NA	NA	NA	NA	GBM	10.58618536	1:DECEASED	NA	NA	NA	NA	NA	8.679356939	1:PROGRESSION	NA	NA	NA	NA	NA	1	Primary
gbm_tcga_pan_can_atlas_2018	TCGA-02-0010	TCGA-02-0010-01	NA	NA	NA	1	NA	Glioblastoma	GBM	Glioblastoma Multiforme	NA	NA	NA	NA	NA	35.40783115	1:DEAD WITH TUMOR	NA	NA	0.1665	EUR	NA	NA	NA	NA	NA	NA	No	NA	NA	NA	NA	GBM	35.40783115	1:DECEASED	NA	NA	NA	NA	NA	11.53959957	1:PROGRESSION	NA	NA	NA	NA	NA	1	Primary
gbm_tcga_pan_can_atlas_2018	TCGA-02-0011	TCGA-02-0011-01	NA	NA	NA	9	NA	Glioblastoma	GBM	Glioblastoma Multiforme	NA	NA	NA	NA	NA	20.71210179	1:DEAD WITH TUMOR	NA	NA	0.2939	EUR	NA	NA	NA	NA	NA	NA	No	NA	NA	NA	NA	GBM	20.71210179	1:DECEASED	NA	NA	NA	NA	NA	4.767071046	1:PROGRESSION	NA	NA	NA	NA	NA	1	Primary
gbm_tcga_pan_can_atlas_2018	TCGA-02-0014	TCGA-02-0014-01	NA	NA	NA	2	NA	Glioblastoma	GBM	Glioblastoma Multiforme	NA	NA	NA	NA	NA	82.58539632	1:DEAD WITH TUMOR	NA	NA	0.2106	EUR	NA	NA	NA	NA	NA	NA	No	NA	NA	NA	NA	GBM	82.58539632	1:DECEASED	NA	NA	NA	NA	NA	73.74165763	1:PROGRESSION	NA	NA	NA	NA	NA	1	Primary
gbm_tcga_pan_can_atlas_2018	TCGA-02-0015	TCGA-02-0015-01	NA	NA	NA	7	NA	Glioblastoma	GBM	Glioblastoma Multiforme	NA	NA	NA	NA	NA	20.61347273	1:DEAD WITH TUMOR	NA	NA	0.1665	EUR	NA	NA	NA	NA	NA	NA	No	NA	NA	NA	NA	GBM	20.61347273	1:DECEASED	NA	NA	NA	NA	NA	14.99161653	1:PROGRESSION	NA	NA	NA	NA	NA	1	Primary
gbm_tcga_pan_can_atlas_2018	TCGA-02-0016	TCGA-02-0016-01	NA	NA	NA	9	NA	Glioblastoma	GBM	Glioblastoma Multiforme	NA	NA	NA	NA	NA	87.0565802	1:DEAD WITH TUMOR	NA	NA	0.2137	EUR	NA	NA	NA	NA	NA	NA	No	NA	NA	NA	NA	GBM	87.0565802	1:DECEASED	NA	NA	NA	NA	NA	55.85692212	1:PROGRESSION	NA	NA	NA	NA	NA	1	Primary
gbm_tcga_pan_can_atlas_2018	TCGA-02-0021	TCGA-02-0021-01	NA	NA	NA	8	NA	Glioblastoma	GBM	Glioblastoma Multiforme	NA	NA	NA	NA	NA	77.65394352	1:DEAD WITH TUMOR	NA	NA	0.1739	EUR	NA	NA	NA	NA	NA	NA	No	NA	NA	NA	NA	GBM	77.65394352	1:DECEASED	NA	NA	NA	NA	NA	8.38346977	1:PROGRESSION	NA	NA	NA	NA	NA	1	Primary
gbm_tcga_pan_can_atlas_2018	TCGA-02-0023	TCGA-02-0023-01	NA	NA	NA	8	NA	Glioblastoma	GBM	Glioblastoma Multiforme	NA	NA	NA	NA	NA	20.12032745	1:DEAD WITH TUMOR	NA	NA	0.1869	EUR	NA	NA	NA	NA	NA	NA	No	NA	NA	NA	NA	GBM	20.12032745	1:DECEASED	NA	NA	NA	NA	NA	14.30121314	1:PROGRESSION	NA	NA	NA	NA	NA	1	Primary
gbm_tcga_pan_can_atlas_2018	TCGA-02-0024	TCGA-02-0024-01	NA	NA	NA	6	NA	Glioblastoma	GBM	Glioblastoma Multiforme	NA	NA	NA	NA	NA	53.09530855	1:DEAD WITH TUMOR	NA	NA	0.3196	EUR	NA	NA	NA	NA	NA	NA	No	NA	NA	NA	NA	GBM	53.09530855	1:DECEASED	NA	NA	NA	NA	NA	46.05976921	1:PROGRESSION	NA	NA	NA	NA	NA	1	Primary
gbm_tcga_pan_can_atlas_2018	TCGA-02-0025	TCGA-02-0025-01	NA	NA	NA	13	NA	Glioblastoma	GBM	Glioblastoma Multiforme	NA	NA	NA	NA	NA	42.73925765	1:DEAD WITH TUMOR	NA	NA	0.1644	EUR	NA	NA	NA	NA	NA	NA	No	NA	NA	NA	NA	GBM	42.73925765	1:DECEASED	NA	NA	NA	NA	NA	21.56688694	1:PROGRESSION	NA	NA	NA	NA	NA	1	Primary
gbm_tcga_pan_can_atlas_2018	TCGA-02-0026	TCGA-02-0026-01	NA	NA	NA	1	NA	Glioblastoma	GBM	Glioblastoma Multiforme	NA	NA	NA	NA	NA	24.59151133	1:DEAD WITH TUMOR	NA	NA	0.1551	EUR	NA	NA	NA	NA	NA	NA	No	NA	NA	NA	NA	GBM	24.59151133	1:DECEASED	NA	NA	NA	NA	NA	15.18887464	1:PROGRESSION	NA	NA	NA	NA	NA	1	Primary
gbm_tcga_pan_can_atlas_2018	TCGA-02-0027	TCGA-02-0027-01	NA	NA	NA	6	NA	Glioblastoma	GBM	Glioblastoma Multiforme	NA	NA	NA	NA	NA	12.16425026	1:DEAD WITH TUMOR	NA	NA	0.1618	EUR	NA	NA	NA	NA	NA	NA	No	NA	NA	NA	NA	GBM	12.16425026	1:DECEASED	NA	NA	NA	NA	NA	8.449222474	1:PROGRESSION	NA	NA	NA	NA	NA	1	Primary
gbm_tcga_pan_can_atlas_2018	TCGA-02-0028	TCGA-02-0028-01	NA	NA	NA	4	NA	Glioblastoma	GBM	Glioblastoma Multiforme	NA	NA	NA	NA	NA	90.57434987	1:DEAD WITH TUMOR	NA	NA	0.2081	EUR	NA	NA	NA	NA	NA	NA	No	NA	NA	NA	NA	GBM	90.57434987	1:DECEASED	NA	NA	NA	NA	NA	63.15547227	1:PROGRESSION	NA	NA	NA	NA	NA	1	Primary
gbm_tcga_pan_can_atlas_2018	TCGA-02-0033	TCGA-02-0033-01	NA	NA	NA	7	NA	Glioblastoma	GBM	Glioblastoma Multiforme	NA	NA	NA	NA	NA	2.827366275	1:DEAD WITH TUMOR	NA	NA	0.1643	NA	NA	NA	NA	NA	NA	NA	No	0.2591	0	28	NA	GBM	2.827366275	1:DECEASED	NA	NA	NA	NA	NA	1.052043265	1:PROGRESSION	NA	NA	NA	NA	NA	1	Primary
gbm_tcga_pan_can_atlas_2018	TCGA-02-0034	TCGA-02-0034-01	NA	NA	NA	8	NA	Glioblastoma	GBM	Glioblastoma Multiforme	NA	NA	NA	NA	NA	14.13683138	1:DEAD WITH TUMOR	NA	NA	0.2146	EUR	NA	NA	NA	NA	NA	NA	No	NA	NA	NA	NA	GBM	14.13683138	1:DECEASED	NA	NA	NA	NA	NA	12.69027189	1:PROGRESSION	NA	NA	NA	NA	NA	1	Primary
gbm_tcga_pan_can_atlas_2018	TCGA-02-0037	TCGA-02-0037-01	NA	NA	NA	9	NA	Glioblastoma	GBM	Glioblastoma Multiforme	NA	NA	NA	NA	NA	3.616398724	1:DEAD WITH TUMOR	NA	NA	0.1885	EUR	NA	NA	NA	NA	NA	NA	No	NA	NA	NA	NA	GBM	3.616398724	1:DECEASED	NA	NA	NA	NA	NA	1.216425026	1:PROGRESSION	NA	NA	NA	NA	NA	1	Primary
gbm_tcga_pan_can_atlas_2018	TCGA-02-0038	TCGA-02-0038-01	NA	NA	NA	7	NA	Glioblastoma	GBM	Glioblastoma Multiforme	NA	NA	NA	NA	NA	10.71769077	1:DEAD WITH TUMOR	NA	NA	0.1793	EUR	NA	NA	NA	NA	NA	NA	No	NA	NA	NA	NA	GBM	10.71769077	1:DECEASED	NA	NA	NA	NA	NA	7.857448138	1:PROGRESSION	NA	NA	NA	NA	NA	1	Primary
gbm_tcga_pan_can_atlas_2018	TCGA-02-0039	TCGA-02-0039-01	NA	NA	NA	7	NA	Glioblastoma	GBM	Glioblastoma Multiforme	NA	NA	NA	NA	NA	10.52043265	1:DEAD WITH TUMOR	NA	NA	0.1811	EUR	NA	NA	NA	NA	NA	NA	No	NA	NA	NA	NA	GBM	10.52043265	1:DECEASED	NA	NA	NA	NA	NA	3.353387908	1:PROGRESSION	NA	NA	NA	NA	NA	1	Primary
gbm_tcga_pan_can_atlas_2018	TCGA-02-0043	TCGA-02-0043-01	NA	NA	NA	7	NA	Glioblastoma	GBM	Glioblastoma Multiforme	NA	NA	NA	NA	NA	18.31212809	1:DEAD WITH TUMOR	NA	NA	0.1747	NA	NA	NA	NA	NA	NA	NA	No	NA	NA	NA	NA	GBM	18.31212809	1:DECEASED	NA	NA	NA	NA	NA	9.271131275	1:PROGRESSION	NA	NA	NA	NA	NA	1	Primary
gbm_tcga_pan_can_atlas_2018	TCGA-02-0046	TCGA-02-0046-01	NA	NA	NA	4	NA	Glioblastoma	GBM	Glioblastoma Multiforme	NA	NA	NA	NA	NA	6.871157576	1:DEAD WITH TUMOR	NA	NA	0.1038	AFR	NA	NA	NA	NA	NA	NA	No	NA	NA	NA	NA	GBM	6.871157576	1:DECEASED	NA	NA	NA	NA	NA	6.410888648	1:PROGRESSION	NA	NA	NA	NA	NA	1	Primary
gbm_tcga_pan_can_atlas_2018	TCGA-02-0047	TCGA-02-0047-01	NA	NA	NA	1	-3	Glioblastoma	GBM	Glioblastoma Multiforme	NA	NA	NA	NA	NA	14.72860571	1:DEAD WITH TUMOR	NA	NA	0.0272	EUR	NA	NA	NA	NA	NA	NA	Yes	0.2642	0	66	NA	GBM	14.72860571	1:DECEASED	NA	NA	NA	NA	NA	1.873952066	1:PROGRESSION	NA	NA	NA	NA	0	1	Primary
gbm_tcga_pan_can_atlas_2018	TCGA-02-0048	TCGA-02-0048-01	NA	NA	NA	3	NA	Glioblastoma	GBM	Glioblastoma Multiforme	NA	NA	NA	NA	NA	3.2218825	NA	NA	NA	0.2035	NA	NA	NA	NA	NA	NA	NA	No	NA	NA	NA	NA	GBM	3.2218825	1:DECEASED	NA	NA	NA	NA	NA	0.756156097	1:PROGRESSION	NA	NA	NA	NA	NA	1	Primary
gbm_tcga_pan_can_atlas_2018	TCGA-02-0051	TCGA-02-0051-01	NA	NA	NA	15	NA	Glioblastoma	GBM	Glioblastoma Multiforme	NA	NA	NA	NA	NA	15.09024559	1:DEAD WITH TUMOR	NA	NA	0.3142	EUR	NA	NA	NA	NA	NA	NA	No	NA	NA	NA	NA	GBM	15.09024559	1:DECEASED	NA	NA	NA	NA	NA	2.925995332	1:PROGRESSION	NA	NA	NA	NA	NA	1	Primary
gbm_tcga_pan_can_atlas_2018	TCGA-02-0052	TCGA-02-0052-01	NA	NA	NA	4	NA	Glioblastoma	GBM	Glioblastoma Multiforme	NA	NA	NA	NA	NA	12.59164283	1:DEAD WITH TUMOR	NA	NA	0.1318	EUR	NA	NA	NA	NA	NA	NA	No	NA	NA	NA	NA	GBM	12.59164283	1:DECEASED	NA	NA	NA	NA	NA	6.706775816	1:PROGRESSION	NA	NA	NA	NA	NA	1	Primary
gbm_tcga_pan_can_atlas_2018	TCGA-02-0054	TCGA-02-0054-01	NA	NA	NA	11	NA	Glioblastoma	GBM	Glioblastoma Multiforme	NA	NA	NA	NA	NA	6.542394056	1:DEAD WITH TUMOR	NA	NA	0.1997	EUR	NA	NA	NA	NA	NA	NA	No	NA	NA	NA	NA	GBM	6.542394056	1:DECEASED	NA	NA	NA	NA	NA	2.367097347	1:PROGRESSION	NA	NA	NA	NA	NA	1	Primary
gbm_tcga_pan_can_atlas_2018	TCGA-02-0055	TCGA-02-0055-01	NA	NA	NA	22	39	Glioblastoma	GBM	Glioblastoma Multiforme	NA	NA	NA	NA	NA	2.498602755	1:DEAD WITH TUMOR	NA	NA	0.3260	EUR	NA	NA	NA	NA	NA	NA	Yes	0.2745	0.02	49	NA	GBM	2.498602755	1:DECEASED	NA	NA	NA	NA	NA	0.197258112	1:PROGRESSION	NA	NA	NA	NA	6	1	Primary
gbm_tcga_pan_can_atlas_2018	TCGA-02-0057	TCGA-02-0057-01	NA	NA	NA	8	NA	Glioblastoma	GBM	Glioblastoma Multiforme	NA	NA	NA	NA	NA	19.85731663	1:DEAD WITH TUMOR	NA	NA	0.1319	EUR	NA	NA	NA	NA	NA	NA	No	NA	NA	NA	NA	GBM	19.85731663	1:DECEASED	NA	NA	NA	NA	NA	15.55051452	1:PROGRESSION	NA	NA	NA	NA	NA	1	Primary
gbm_tcga_pan_can_atlas_2018	TCGA-02-0058	TCGA-02-0058-01	NA	NA	NA	0	NA	Glioblastoma	GBM	Glioblastoma Multiforme	NA	NA	NA	NA	NA	8.350593418	1:DEAD WITH TUMOR	NA	NA	0.1186	EUR	NA	NA	NA	NA	NA	NA	No	NA	NA	NA	NA	GBM	8.350593418	1:DECEASED	NA	NA	NA	NA	NA	5.654732551	1:PROGRESSION	NA	NA	NA	NA	NA	1	Primary
gbm_tcga_pan_can_atlas_2018	TCGA-02-0059	TCGA-02-0059-01	NA	NA	NA	8	NA	Glioblastoma	GBM	Glioblastoma Multiforme	NA	NA	NA	NA	NA	9.567018444	1:DEAD WITH TUMOR	NA	NA	0.2093	EUR	NA	NA	NA	NA	NA	NA	No	NA	NA	NA	NA	GBM	9.567018444	1:DECEASED	NA	NA	NA	NA	NA	0.690403393	1:PROGRESSION	NA	NA	NA	NA	NA	1	Primary
gbm_tcga_pan_can_atlas_2018	TCGA-02-0060	TCGA-02-0060-01	NA	NA	NA	3	NA	Glioblastoma	GBM	Glioblastoma Multiforme	NA	NA	NA	NA	NA	6.016372423	1:DEAD WITH TUMOR	NA	NA	0.1314	EAS	NA	NA	NA	NA	NA	NA	No	NA	NA	NA	NA	GBM	6.016372423	1:DECEASED	NA	NA	NA	NA	NA	6.016372423	1:PROGRESSION	NA	NA	NA	NA	NA	1	Primary
gbm_tcga_pan_can_atlas_2018	TCGA-02-0064	TCGA-02-0064-01	NA	NA	NA	7	NA	Glioblastoma	GBM	Glioblastoma Multiforme	NA	NA	NA	NA	NA	19.72581122	1:DEAD WITH TUMOR	NA	NA	0.1725	EUR	NA	NA	NA	NA	NA	NA	No	NA	NA	NA	NA	GBM	19.72581122	1:DECEASED	NA	NA	NA	NA	NA	16.30667061	1:PROGRESSION	NA	NA	NA	NA	NA	1	Primary
gbm_tcga_pan_can_atlas_2018	TCGA-02-0068	TCGA-02-0068-01	NA	NA	NA	7	NA	Glioblastoma	GBM	Glioblastoma Multiforme	NA	NA	NA	NA	NA	26.43258704	1:DEAD WITH TUMOR	NA	NA	0.1506	EUR	NA	NA	NA	NA	NA	NA	No	NA	NA	NA	NA	GBM	26.43258704	1:DECEASED	NA	NA	NA	NA	NA	5.753361607	1:PROGRESSION	NA	NA	NA	NA	NA	1	Primary
gbm_tcga_pan_can_atlas_2018	TCGA-02-0069	TCGA-02-0069-01	NA	NA	NA	17	NA	Glioblastoma	GBM	Glioblastoma Multiforme	NA	NA	NA	NA	NA	28.70105533	0:ALIVE OR DEAD TUMOR FREE	NA	NA	0.4524	EAS	NA	NA	NA	NA	NA	NA	No	NA	NA	NA	NA	GBM	28.70105533	0:LIVING	NA	NA	NA	NA	NA	28.70105533	1:PROGRESSION	NA	NA	NA	NA	NA	1	Primary
gbm_tcga_pan_can_atlas_2018	TCGA-02-0070	TCGA-02-0070-01	NA	NA	NA	8	NA	Glioblastoma	GBM	Glioblastoma Multiforme	NA	NA	NA	NA	NA	25.05178025	0:ALIVE OR DEAD TUMOR FREE	NA	NA	0.1688	EUR	NA	NA	NA	NA	NA	NA	No	NA	NA	NA	NA	GBM	25.05178025	0:LIVING	NA	NA	NA	NA	NA	25.05178025	1:PROGRESSION	NA	NA	NA	NA	NA	1	Primary
gbm_tcga_pan_can_atlas_2018	TCGA-02-0071	TCGA-02-0071-01	NA	NA	NA	5	NA	Glioblastoma	GBM	Glioblastoma Multiforme	NA	NA	NA	NA	NA	5.490350791	1:DEAD WITH TUMOR	NA	NA	0.1410	EUR	NA	NA	NA	NA	NA	NA	No	NA	NA	NA	NA	GBM	5.490350791	1:DECEASED	NA	NA	NA	NA	NA	0.263010816	1:PROGRESSION	NA	NA	NA	NA	NA	1	Primary
gbm_tcga_pan_can_atlas_2018	TCGA-02-0074	TCGA-02-0074-01	NA	NA	NA	4	NA	Glioblastoma	GBM	Glioblastoma Multiforme	NA	NA	NA	NA	NA	10.19166913	1:DEAD WITH TUMOR	NA	NA	0.2118	EUR	NA	NA	NA	NA	NA	NA	No	NA	NA	NA	NA	GBM	10.19166913	1:DECEASED	NA	NA	NA	NA	NA	5.062958214	1:PROGRESSION	NA	NA	NA	NA	NA	1	Primary
gbm_tcga_pan_can_atlas_2018	TCGA-02-0075	TCGA-02-0075-01	NA	NA	NA	7	NA	Glioblastoma	GBM	Glioblastoma Multiforme	NA	NA	NA	NA	NA	20.84360719	1:DEAD WITH TUMOR	NA	NA	0.2979	EUR	NA	NA	NA	NA	NA	NA	No	NA	NA	NA	NA	GBM	20.84360719	1:DECEASED	NA	NA	NA	NA	NA	11.04645429	1:PROGRESSION	NA	NA	NA	NA	NA	1	Primary
gbm_tcga_pan_can_atlas_2018	TCGA-02-0079	TCGA-02-0079-01	NA	NA	NA	13	NA	Glioblastoma	GBM	Glioblastoma Multiforme	NA	NA	NA	NA	NA	27.25449584	1:DEAD WITH TUMOR	NA	NA	0.3238	EUR	NA	NA	NA	NA	NA	NA	No	NA	NA	NA	NA	GBM	27.25449584	1:DECEASED	NA	NA	NA	NA	NA	26.23532893	1:PROGRESSION	NA	NA	NA	NA	NA	1	Primary
gbm_tcga_pan_can_atlas_2018	TCGA-02-0080	TCGA-02-0080-01	NA	NA	NA	4	NA	Glioblastoma	GBM	Glioblastoma Multiforme	NA	NA	NA	NA	NA	89.71956472	1:DEAD WITH TUMOR	NA	NA	0.0832	EUR	NA	NA	NA	NA	NA	NA	No	NA	NA	NA	NA	GBM	89.71956472	1:DECEASED	NA	NA	NA	NA	NA	76.89778742	1:PROGRESSION	NA	NA	NA	NA	NA	1	Primary
gbm_tcga_pan_can_atlas_2018	TCGA-02-0083	TCGA-02-0083-01	NA	NA	NA	3	NA	Glioblastoma	GBM	Glioblastoma Multiforme	NA	NA	NA	NA	NA	22.71755926	1:DEAD WITH TUMOR	NA	NA	0.1303	EUR	NA	NA	NA	NA	NA	NA	No	NA	NA	NA	NA	GBM	22.71755926	1:DECEASED	NA	NA	NA	NA	NA	15.221751	1:PROGRESSION	NA	NA	NA	NA	NA	1	Primary
gbm_tcga_pan_can_atlas_2018	TCGA-02-0084	TCGA-02-0084-01	NA	NA	NA	1	NA	Glioblastoma	GBM	Glioblastoma Multiforme	NA	NA	NA	NA	NA	12.62451918	NA	NA	NA	0.1157	EUR	NA	NA	NA	NA	NA	NA	No	NA	NA	NA	NA	GBM	12.62451918	1:DECEASED	NA	NA	NA	NA	NA	12.62451918	0:CENSORED	NA	NA	NA	NA	NA	1	Primary
gbm_tcga_pan_can_atlas_2018	TCGA-02-0085	TCGA-02-0085-01	NA	NA	NA	4	NA	Glioblastoma	GBM	Glioblastoma Multiforme	NA	NA	NA	NA	NA	51.31998553	1:DEAD WITH TUMOR	NA	NA	0.1181	EUR	NA	NA	NA	NA	NA	NA	No	NA	NA	NA	NA	GBM	51.31998553	1:DECEASED	NA	NA	NA	NA	NA	32.08731959	1:PROGRESSION	NA	NA	NA	NA	NA	1	Primary
gbm_tcga_pan_can_atlas_2018	TCGA-02-0086	TCGA-02-0086-01	NA	NA	NA	18	NA	Glioblastoma	GBM	Glioblastoma Multiforme	NA	NA	NA	NA	NA	8.810862347	1:DEAD WITH TUMOR	NA	NA	0.4112	EUR	NA	NA	NA	NA	NA	NA	No	NA	NA	NA	NA	GBM	8.810862347	1:DECEASED	NA	NA	NA	NA	NA	3.189006148	1:PROGRESSION	NA	NA	NA	NA	NA	1	Primary
gbm_tcga_pan_can_atlas_2018	TCGA-02-0087	TCGA-02-0087-01	NA	NA	NA	4	NA	Glioblastoma	GBM	Glioblastoma Multiforme	NA	NA	NA	NA	NA	57.76375053	0:ALIVE OR DEAD TUMOR FREE	NA	NA	0.0978	NA	NA	NA	NA	NA	NA	NA	No	NA	NA	NA	NA	GBM	57.76375053	0:LIVING	NA	NA	NA	NA	NA	57.76375053	1:PROGRESSION	NA	NA	NA	NA	NA	1	Primary
gbm_tcga_pan_can_atlas_2018	TCGA-02-0089	TCGA-02-0089-01	NA	NA	NA	7	NA	Glioblastoma	GBM	Glioblastoma Multiforme	NA	NA	NA	NA	NA	16.96419765	1:DEAD WITH TUMOR	NA	NA	0.1581	EUR	NA	NA	NA	NA	NA	NA	No	NA	NA	NA	NA	GBM	16.96419765	1:DECEASED	NA	NA	NA	NA	NA	11.76973403	1:PROGRESSION	NA	NA	NA	NA	NA	1	Primary
gbm_tcga_pan_can_atlas_2018	TCGA-02-0099	TCGA-02-0099-01	NA	NA	NA	8	NA	Glioblastoma	GBM	Glioblastoma Multiforme	NA	NA	NA	NA	NA	3.484893316	1:DEAD WITH TUMOR	NA	NA	0.2606	EUR	NA	NA	NA	NA	NA	NA	No	NA	NA	NA	NA	GBM	3.484893316	1:DECEASED	NA	NA	NA	NA	NA	3.484893316	1:PROGRESSION	NA	NA	NA	NA	NA	1	Primary
gbm_tcga_pan_can_atlas_2018	TCGA-02-0102	TCGA-02-0102-01	NA	NA	NA	6	NA	Glioblastoma	GBM	Glioblastoma Multiforme	NA	NA	NA	NA	NA	27.02436138	1:DEAD WITH TUMOR	NA	NA	0.1329	EUR	NA	NA	NA	NA	NA	NA	No	NA	NA	NA	NA	GBM	27.02436138	1:DECEASED	NA	NA	NA	NA	NA	14.79435842	1:PROGRESSION	NA	NA	NA	NA	NA	1	Primary
gbm_tcga_pan_can_atlas_2018	TCGA-02-0104	TCGA-02-0104-01	NA	NA	NA	1	NA	Glioblastoma	GBM	Glioblastoma Multiforme	NA	NA	NA	NA	NA	64.99654798	1:DEAD WITH TUMOR	NA	NA	0.1985	EUR	NA	NA	NA	NA	NA	NA	No	NA	NA	NA	NA	GBM	64.99654798	1:DECEASED	NA	NA	NA	NA	NA	47.90084492	1:PROGRESSION	NA	NA	NA	NA	NA	1	Primary
gbm_tcga_pan_can_atlas_2018	TCGA-02-0106	TCGA-02-0106-01	NA	NA	NA	27	NA	Glioblastoma	GBM	Glioblastoma Multiforme	NA	NA	NA	NA	NA	11.67110497	1:DEAD WITH TUMOR	NA	NA	0.5734	NA	NA	NA	NA	NA	NA	NA	No	NA	NA	NA	NA	GBM	11.67110497	1:DECEASED	NA	NA	NA	NA	NA	6.443765	1:PROGRESSION	NA	NA	NA	NA	NA	1	Primary
gbm_tcga_pan_can_atlas_2018	TCGA-02-0107	TCGA-02-0107-01	NA	NA	NA	7	NA	Glioblastoma	GBM	Glioblastoma Multiforme	NA	NA	NA	NA	NA	17.65460105	1:DEAD WITH TUMOR	NA	NA	0.0003	EUR	NA	NA	NA	NA	NA	NA	No	NA	NA	NA	NA	GBM	17.65460105	1:DECEASED	NA	NA	NA	NA	NA	4.799947398	1:PROGRESSION	NA	NA	NA	NA	NA	1	Primary
gbm_tcga_pan_can_atlas_2018	TCGA-02-0111	TCGA-02-0111-01	NA	NA	NA	9	NA	Glioblastoma	GBM	Glioblastoma Multiforme	NA	NA	NA	NA	NA	23.17782819	1:DEAD WITH TUMOR	NA	NA	0.1957	NA	NA	NA	NA	NA	NA	NA	No	NA	NA	NA	NA	GBM	23.17782819	1:DECEASED	NA	NA	NA	NA	NA	2.432850051	1:PROGRESSION	NA	NA	NA	NA	NA	1	Primary
gbm_tcga_pan_can_atlas_2018	TCGA-02-0113	TCGA-02-0113-01	NA	NA	NA	20	NA	Glioblastoma	GBM	Glioblastoma Multiforme	NA	NA	NA	NA	NA	92.64556005	0:ALIVE OR DEAD TUMOR FREE	NA	NA	0.7609	EUR	NA	NA	NA	NA	NA	NA	No	NA	NA	NA	NA	GBM	92.64556005	0:LIVING	NA	NA	NA	NA	NA	51.28710918	1:PROGRESSION	NA	NA	NA	NA	NA	1	Primary
gbm_tcga_pan_can_atlas_2018	TCGA-02-0114	TCGA-02-0114-01	NA	NA	NA	5	NA	Glioblastoma	GBM	Glioblastoma Multiforme	NA	NA	NA	NA	NA	99.97698655	1:DEAD WITH TUMOR	NA	NA	0.1608	AFR	NA	NA	NA	NA	NA	NA	No	NA	NA	NA	NA	GBM	99.97698655	1:DECEASED	NA	NA	NA	NA	NA	75.48410428	1:PROGRESSION	NA	NA	NA	NA	NA	1	Primary
gbm_tcga_pan_can_atlas_2018	TCGA-02-0115	TCGA-02-0115-01	NA	NA	NA	6	NA	Glioblastoma	GBM	Glioblastoma Multiforme	NA	NA	NA	NA	NA	15.64914357	1:DEAD WITH TUMOR	NA	NA	0.2275	NA	NA	NA	NA	NA	NA	NA	No	NA	NA	NA	NA	GBM	15.64914357	1:DECEASED	NA	NA	NA	NA	NA	2.991748036	1:PROGRESSION	NA	NA	NA	NA	NA	1	Primary
gbm_tcga_pan_can_atlas_2018	TCGA-02-0116	TCGA-02-0116-01	NA	NA	NA	9	NA	Glioblastoma	GBM	Glioblastoma Multiforme	NA	NA	NA	NA	NA	48.95288819	1:DEAD WITH TUMOR	NA	NA	0.1929	EUR	NA	NA	NA	NA	NA	NA	No	NA	NA	NA	NA	GBM	48.95288819	1:DECEASED	NA	NA	NA	NA	NA	40.47078936	1:PROGRESSION	NA	NA	NA	NA	NA	1	Primary
gbm_tcga_pan_can_atlas_2018	TCGA-02-0258	TCGA-02-0258-01	NA	NA	NA	3	NA	Glioblastoma	GBM	Glioblastoma Multiforme	NA	NA	NA	NA	NA	16.53680508	1:DEAD WITH TUMOR	NA	NA	0.1788	NA	NA	NA	NA	NA	NA	NA	No	NA	NA	NA	NA	GBM	16.53680508	1:DECEASED	NA	NA	NA	NA	NA	16.53680508	1:PROGRESSION	NA	NA	NA	NA	NA	1	Primary
gbm_tcga_pan_can_atlas_2018	TCGA-02-0260	TCGA-02-0260-01	NA	NA	NA	6	NA	Glioblastoma	GBM	Glioblastoma Multiforme	NA	NA	NA	NA	NA	16.9313213	1:DEAD WITH TUMOR	NA	NA	0.1228	NA	NA	NA	NA	NA	NA	NA	No	NA	NA	NA	NA	GBM	16.9313213	1:DECEASED	NA	NA	NA	NA	NA	16.9313213	1:PROGRESSION	NA	NA	NA	NA	NA	1	Primary
gbm_tcga_pan_can_atlas_2018	TCGA-02-0266	TCGA-02-0266-01	NA	NA	NA	13	NA	Glioblastoma	GBM	Glioblastoma Multiforme	NA	NA	NA	NA	NA	17.72035375	1:DEAD WITH TUMOR	NA	NA	0.4515	NA	NA	NA	NA	NA	NA	NA	No	NA	NA	NA	NA	GBM	17.72035375	1:DECEASED	NA	NA	NA	NA	NA	9.632771148	1:PROGRESSION	NA	NA	NA	NA	NA	1	Primary
gbm_tcga_pan_can_atlas_2018	TCGA-02-0269	TCGA-02-0269-01	NA	NA	NA	10	NA	Glioblastoma	GBM	Glioblastoma Multiforme	NA	NA	NA	NA	NA	10.75056712	1:DEAD WITH TUMOR	NA	NA	0.2247	NA	NA	NA	NA	NA	NA	NA	No	NA	NA	NA	NA	GBM	10.75056712	1:DECEASED	NA	NA	NA	NA	NA	3.254758852	1:PROGRESSION	NA	NA	NA	NA	NA	1	Primary
gbm_tcga_pan_can_atlas_2018	TCGA-02-0271	TCGA-02-0271-01	NA	NA	NA	39	NA	Glioblastoma	GBM	Glioblastoma Multiforme	NA	NA	NA	NA	NA	14.4655949	NA	NA	NA	0.1264	NA	NA	NA	NA	NA	NA	NA	No	NA	NA	NA	NA	GBM	14.4655949	1:DECEASED	NA	NA	NA	NA	NA	14.4655949	0:CENSORED	NA	NA	NA	NA	NA	1	Primary
gbm_tcga_pan_can_atlas_2018	TCGA-02-0281	TCGA-02-0281-01	NA	NA	NA	27	NA	Glioblastoma	GBM	Glioblastoma Multiforme	NA	NA	NA	NA	NA	3.978038597	1:DEAD WITH TUMOR	NA	NA	0.4097	NA	NA	NA	NA	NA	NA	NA	No	NA	NA	NA	NA	GBM	3.978038597	1:DECEASED	NA	NA	NA	NA	NA	3.978038597	1:PROGRESSION	NA	NA	NA	NA	NA	1	Primary
gbm_tcga_pan_can_atlas_2018	TCGA-02-0285	TCGA-02-0285-01	NA	NA	NA	10	NA	Glioblastoma	GBM	Glioblastoma Multiforme	NA	NA	NA	NA	NA	13.87382056	1:DEAD WITH TUMOR	NA	NA	0.1721	NA	NA	NA	NA	NA	NA	NA	No	NA	NA	NA	NA	GBM	13.87382056	1:DECEASED	NA	NA	NA	NA	NA	13.87382056	1:PROGRESSION	NA	NA	NA	NA	NA	1	Primary
gbm_tcga_pan_can_atlas_2018	TCGA-02-0289	TCGA-02-0289-01	NA	NA	NA	NA	NA	Glioblastoma	GBM	Glioblastoma Multiforme	NA	NA	NA	NA	NA	14.20258408	1:DEAD WITH TUMOR	NA	NA	0.1660	NA	NA	NA	NA	NA	NA	NA	No	NA	NA	NA	NA	GBM	14.20258408	1:DECEASED	NA	NA	NA	NA	NA	8.05470625	1:PROGRESSION	NA	NA	NA	NA	NA	1	Primary
gbm_tcga_pan_can_atlas_2018	TCGA-02-0290	TCGA-02-0290-01	NA	NA	NA	8	NA	Glioblastoma	GBM	Glioblastoma Multiforme	NA	NA	NA	NA	NA	15.94503074	1:DEAD WITH TUMOR	NA	NA	0.1528	NA	NA	NA	NA	NA	NA	NA	No	NA	NA	NA	NA	GBM	15.94503074	1:DECEASED	NA	NA	NA	NA	NA	12.29575566	1:PROGRESSION	NA	NA	NA	NA	NA	1	Primary
gbm_tcga_pan_can_atlas_2018	TCGA-02-0317	TCGA-02-0317-01	NA	NA	NA	4	NA	Glioblastoma	GBM	Glioblastoma Multiforme	NA	NA	NA	NA	NA	12.23000296	1:DEAD WITH TUMOR	NA	NA	0.1380	NA	NA	NA	NA	NA	NA	NA	No	NA	NA	NA	NA	GBM	12.23000296	1:DECEASED	NA	NA	NA	NA	NA	7.824571786	1:PROGRESSION	NA	NA	NA	NA	NA	1	Primary
gbm_tcga_pan_can_atlas_2018	TCGA-02-0321	TCGA-02-0321-01	NA	NA	NA	4	NA	Glioblastoma	GBM	Glioblastoma Multiforme	NA	NA	NA	NA	NA	9.895781964	1:DEAD WITH TUMOR	NA	NA	0.1904	NA	NA	NA	NA	NA	NA	NA	No	NA	NA	NA	NA	GBM	9.895781964	1:DECEASED	NA	NA	NA	NA	NA	2.399973699	1:PROGRESSION	NA	NA	NA	NA	NA	1	Primary
gbm_tcga_pan_can_atlas_2018	TCGA-02-0324	TCGA-02-0324-01	NA	NA	NA	6	NA	Glioblastoma	GBM	Glioblastoma Multiforme	NA	NA	NA	NA	NA	7.725942729	1:DEAD WITH TUMOR	NA	NA	0.1674	NA	NA	NA	NA	NA	NA	NA	No	NA	NA	NA	NA	GBM	7.725942729	1:DECEASED	NA	NA	NA	NA	NA	5.391721735	1:PROGRESSION	NA	NA	NA	NA	NA	1	Primary
gbm_tcga_pan_can_atlas_2018	TCGA-02-0325	TCGA-02-0325-01	NA	NA	NA	9	NA	Glioblastoma	GBM	Glioblastoma Multiforme	NA	NA	NA	NA	NA	10.61906171	1:DEAD WITH TUMOR	NA	NA	0.2726	NA	NA	NA	NA	NA	NA	NA	No	NA	NA	NA	NA	GBM	10.61906171	1:DECEASED	NA	NA	NA	NA	NA	9.336883979	1:PROGRESSION	NA	NA	NA	NA	NA	1	Primary
gbm_tcga_pan_can_atlas_2018	TCGA-02-0326	TCGA-02-0326-01	NA	NA	NA	3	NA	Glioblastoma	GBM	Glioblastoma Multiforme	NA	NA	NA	NA	NA	7.331426505	1:DEAD WITH TUMOR	NA	NA	0.0709	NA	NA	NA	NA	NA	NA	NA	No	NA	NA	NA	NA	GBM	7.331426505	1:DECEASED	NA	NA	NA	NA	NA	0.16438176	1:PROGRESSION	NA	NA	NA	NA	NA	1	Primary
gbm_tcga_pan_can_atlas_2018	TCGA-02-0330	TCGA-02-0330-01	NA	NA	NA	10	NA	Glioblastoma	GBM	Glioblastoma Multiforme	NA	NA	NA	NA	NA	15.91215439	1:DEAD WITH TUMOR	NA	NA	0.3168	NA	NA	NA	NA	NA	NA	NA	No	NA	NA	NA	NA	GBM	15.91215439	1:DECEASED	NA	NA	NA	NA	NA	3.945162245	1:PROGRESSION	NA	NA	NA	NA	NA	1	Primary
gbm_tcga_pan_can_atlas_2018	TCGA-02-0332	TCGA-02-0332-01	NA	NA	NA	10	NA	Glioblastoma	GBM	Glioblastoma Multiforme	NA	NA	NA	NA	NA	25.7093073	1:DEAD WITH TUMOR	NA	NA	0.2605	NA	NA	NA	NA	NA	NA	NA	No	NA	NA	NA	NA	GBM	25.7093073	1:DECEASED	NA	NA	NA	NA	NA	14.39984219	1:PROGRESSION	NA	NA	NA	NA	NA	1	Primary
gbm_tcga_pan_can_atlas_2018	TCGA-02-0333	TCGA-02-0333-01	NA	NA	NA	7	NA	Glioblastoma	GBM	Glioblastoma Multiforme	NA	NA	NA	NA	NA	4.372554821	1:DEAD WITH TUMOR	NA	NA	0.2004	NA	NA	NA	NA	NA	NA	NA	No	NA	NA	NA	NA	GBM	4.372554821	1:DECEASED	NA	NA	NA	NA	NA	0.131505408	1:PROGRESSION	NA	NA	NA	NA	NA	1	Primary
gbm_tcga_pan_can_atlas_2018	TCGA-02-0337	TCGA-02-0337-01	NA	NA	NA	6	NA	Glioblastoma	GBM	Glioblastoma Multiforme	NA	NA	NA	NA	NA	25.11753296	1:DEAD WITH TUMOR	NA	NA	0.1382	NA	NA	NA	NA	NA	NA	NA	No	NA	NA	NA	NA	GBM	25.11753296	1:DECEASED	NA	NA	NA	NA	NA	22.71755926	1:PROGRESSION	NA	NA	NA	NA	NA	1	Primary
gbm_tcga_pan_can_atlas_2018	TCGA-02-0338	TCGA-02-0338-01	NA	NA	NA	0	NA	Glioblastoma	GBM	Glioblastoma Multiforme	NA	NA	NA	NA	NA	10.58618536	1:DEAD WITH TUMOR	NA	NA	0.0219	NA	NA	NA	NA	NA	NA	NA	No	NA	NA	NA	NA	GBM	10.58618536	1:DECEASED	NA	NA	NA	NA	NA	5.523227143	1:PROGRESSION	NA	NA	NA	NA	NA	1	Primary
gbm_tcga_pan_can_atlas_2018	TCGA-02-0339	TCGA-02-0339-01	NA	NA	NA	5	NA	Glioblastoma	GBM	Glioblastoma Multiforme	NA	NA	NA	NA	NA	12.39438472	1:DEAD WITH TUMOR	NA	NA	0.1076	NA	NA	NA	NA	NA	NA	NA	No	NA	NA	NA	NA	GBM	12.39438472	1:DECEASED	NA	NA	NA	NA	NA	4.865700102	1:PROGRESSION	NA	NA	NA	NA	NA	1	Primary
gbm_tcga_pan_can_atlas_2018	TCGA-02-0422	TCGA-02-0422-01	NA	NA	NA	4	NA	Glioblastoma	GBM	Glioblastoma Multiforme	NA	NA	NA	NA	NA	14.49847125	1:DEAD WITH TUMOR	NA	NA	0.1372	NA	NA	NA	NA	NA	NA	NA	No	NA	NA	NA	NA	GBM	14.49847125	1:DECEASED	NA	NA	NA	NA	NA	4.109544005	1:PROGRESSION	NA	NA	NA	NA	NA	1	Primary
gbm_tcga_pan_can_atlas_2018	TCGA-02-0430	TCGA-02-0430-01	NA	NA	NA	7	NA	Glioblastoma	GBM	Glioblastoma Multiforme	NA	NA	NA	NA	NA	10.55330901	1:DEAD WITH TUMOR	NA	NA	0.1828	NA	NA	NA	NA	NA	NA	NA	No	NA	NA	NA	NA	GBM	10.55330901	1:DECEASED	NA	NA	NA	NA	NA	10.55330901	1:PROGRESSION	NA	NA	NA	NA	NA	1	Primary
gbm_tcga_pan_can_atlas_2018	TCGA-02-0432	TCGA-02-0432-01	NA	NA	NA	3	NA	Glioblastoma	GBM	Glioblastoma Multiforme	NA	NA	NA	NA	NA	47.11181247	1:DEAD WITH TUMOR	NA	NA	0.1351	NA	NA	NA	NA	NA	NA	NA	No	NA	NA	NA	NA	GBM	47.11181247	1:DECEASED	NA	NA	NA	NA	NA	34.6187987	1:PROGRESSION	NA	NA	NA	NA	NA	1	Primary
gbm_tcga_pan_can_atlas_2018	TCGA-02-0440	TCGA-02-0440-01	NA	NA	NA	5	NA	Glioblastoma	GBM	Glioblastoma Multiforme	NA	NA	NA	NA	NA	11.34234145	1:DEAD WITH TUMOR	NA	NA	0.1499	NA	NA	NA	NA	NA	NA	NA	No	NA	NA	NA	NA	GBM	11.34234145	1:DECEASED	NA	NA	NA	NA	NA	6.969786633	1:PROGRESSION	NA	NA	NA	NA	NA	1	Primary
gbm_tcga_pan_can_atlas_2018	TCGA-02-0446	TCGA-02-0446-01	NA	NA	NA	5	NA	Glioblastoma	GBM	Glioblastoma Multiforme	NA	NA	NA	NA	NA	9.271131275	1:DEAD WITH TUMOR	NA	NA	0.1934	NA	NA	NA	NA	NA	NA	NA	No	NA	NA	NA	NA	GBM	9.271131275	1:DECEASED	NA	NA	NA	NA	NA	0.493145281	1:PROGRESSION	NA	NA	NA	NA	NA	1	Primary
gbm_tcga_pan_can_atlas_2018	TCGA-02-0451	TCGA-02-0451-01	NA	NA	NA	5	NA	Glioblastoma	GBM	Glioblastoma Multiforme	NA	NA	NA	NA	NA	16.20804156	1:DEAD WITH TUMOR	NA	NA	0.2174	NA	NA	NA	NA	NA	NA	NA	No	NA	NA	NA	NA	GBM	16.20804156	1:DECEASED	NA	NA	NA	NA	NA	14.07107867	1:PROGRESSION	NA	NA	NA	NA	NA	1	Primary
gbm_tcga_pan_can_atlas_2018	TCGA-02-0456	TCGA-02-0456-01	NA	NA	NA	10	NA	Glioblastoma	GBM	Glioblastoma Multiforme	NA	NA	NA	NA	NA	3.353387908	1:DEAD WITH TUMOR	NA	NA	0.2084	NA	NA	NA	NA	NA	NA	NA	No	NA	NA	NA	NA	GBM	3.353387908	1:DECEASED	NA	NA	NA	NA	NA	0.394516225	1:PROGRESSION	NA	NA	NA	NA	NA	1	Primary
gbm_tcga_pan_can_atlas_2018	TCGA-02-2466	TCGA-02-2466-01	61	NA	NA	11	NA	Glioblastoma	GBM	Glioblastoma Multiforme	511	-22457	0	NA	NA	16.79981589	1:DEAD WITH TUMOR	Not Hispanic Or Latino	5/6/10	0.3380	EUR	NA	No	C71.9	9440/3	C71.9	Yes	No	0.2855	0.86	99	NA	GBM	16.79981589	1:DECEASED	c4171de5-8dac-44bd-a6eb-174f9451dbb7	NA	NA	NA	With Tumor	4.208173061	1:PROGRESSION	NA	NA	White	Yes	NA	1	Primary
gbm_tcga_pan_can_atlas_2018	TCGA-02-2470	TCGA-02-2470-01	57	NA	NA	5	NA	Glioblastoma	GBM	Glioblastoma Multiforme	393	-21021	0	NA	NA	12.92040635	1:DEAD WITH TUMOR	Not Hispanic Or Latino	5/6/10	0.1140	EUR	NA	Yes	C71.9	9440/3	C71.9	Yes	No	0.2735	0.02	50	NA	GBM	12.92040635	1:DECEASED	e948d951-9299-4dec-9772-60b4ac3569cb	NA	NA	NA	With Tumor	6.016372423	1:PROGRESSION	NA	NA	White	Yes	NA	1	Primary
gbm_tcga_pan_can_atlas_2018	TCGA-02-2483	TCGA-02-2483-01	43	NA	NA	4	25	Glioblastoma	GBM	Glioblastoma Multiforme	466	-15964	0	NA	NA	15.32038005	0:ALIVE OR DEAD TUMOR FREE	Not Hispanic Or Latino	5/6/10	0.2253	SAS_ADMIX	NA	No	C71.9	9440/3	C71.9	Yes	Yes	0.2721	0.3	45	NA	GBM	15.32038005	0:LIVING	a2ac9937-f351-4d78-9261-264bf6c21e0c	NA	NA	NA	With Tumor	15.32038005	0:CENSORED	NA	NA	Asian	Yes	20	1	Primary
gbm_tcga_pan_can_atlas_2018	TCGA-02-2485	TCGA-02-2485-01	53	NA	NA	8	-5	Glioblastoma	GBM	Glioblastoma Multiforme	470	-19494	0	NA	NA	15.45188546	0:ALIVE OR DEAD TUMOR FREE	Not Hispanic Or Latino	5/6/10	0.1883	AFR_ADMIX	NA	No	C71.9	9440/3	C71.9	Yes	Yes	0.2728	0.15	54	NA	GBM	15.45188546	0:LIVING	521ea765-1bd1-423d-a75d-091243df37a9	NA	NA	NA	With Tumor	6.115001479	1:PROGRESSION	NA	NA	Black or African American	Yes	10	1	Primary
gbm_tcga_pan_can_atlas_2018	TCGA-02-2486	TCGA-02-2486-01	64	NA	NA	8	25	Glioblastoma	GBM	Glioblastoma Multiforme	493	-23394	0	NA	NA	20.31758556	1:DEAD WITH TUMOR	Not Hispanic Or Latino	5/6/10	0.2043	EUR	NA	No	C71.9	9440/3	C71.9	Yes	Yes	0.2683	0.04	57	NA	GBM	20.31758556	1:DECEASED	79a68b32-29a3-47bf-9b2b-643ec7323d73	NA	NA	NA	With Tumor	20.31758556	1:PROGRESSION	NA	NA	White	Yes	-2	1	Primary
gbm_tcga_pan_can_atlas_2018	TCGA-06-0119	TCGA-06-0119-01	NA	NA	NA	8	NA	Glioblastoma	GBM	Glioblastoma Multiforme	NA	NA	NA	NA	NA	2.695860867	1:DEAD WITH TUMOR	NA	NA	0.0027	EUR	NA	NA	NA	NA	NA	NA	No	0.2759	0	69	NA	GBM	2.695860867	1:DECEASED	NA	NA	NA	NA	NA	2.695860867	1:PROGRESSION	NA	NA	NA	NA	NA	1	Primary
gbm_tcga_pan_can_atlas_2018	TCGA-06-0121	TCGA-06-0121-01	NA	NA	NA	NA	NA	Glioblastoma	GBM	Glioblastoma Multiforme	NA	NA	NA	NA	NA	NA	NA	NA	NA	0.0543	NA	NA	NA	NA	NA	NA	NA	No	NA	NA	NA	NA	GBM	NA	NA	NA	NA	NA	NA	NA	NA	NA	NA	NA	NA	NA	NA	1	Primary
gbm_tcga_pan_can_atlas_2018	TCGA-06-0122	TCGA-06-0122-01	NA	NA	NA	9	NA	Glioblastoma	GBM	Glioblastoma Multiforme	NA	NA	NA	NA	NA	6.147877832	NA	NA	NA	0.1992	EUR	NA	NA	NA	NA	NA	NA	No	0.2823	0.08	67	NA	GBM	6.147877832	1:DECEASED	NA	NA	NA	NA	NA	6.147877832	0:CENSORED	NA	NA	NA	NA	NA	1	Primary
gbm_tcga_pan_can_atlas_2018	TCGA-06-0124	TCGA-06-0124-01	NA	NA	NA	6	NA	Glioblastoma	GBM	Glioblastoma Multiforme	NA	NA	NA	NA	NA	20.38333827	1:DEAD WITH TUMOR	NA	NA	0.1745	EUR	NA	NA	NA	NA	NA	NA	No	0.2851	0.01	55	NA	GBM	20.38333827	1:DECEASED	NA	NA	NA	NA	NA	20.38333827	1:PROGRESSION	NA	NA	NA	NA	NA	1	Primary
gbm_tcga_pan_can_atlas_2018	TCGA-06-0125	TCGA-06-0125-01	NA	NA	NA	7	1	Glioblastoma	GBM	Glioblastoma Multiforme	NA	NA	NA	NA	NA	47.60495775	1:DEAD WITH TUMOR	NA	NA	0.1553	EUR	NA	NA	NA	NA	NA	NA	Yes	0.2673	0.19	64	NA	GBM	47.60495775	1:DECEASED	NA	NA	NA	NA	NA	26.20245258	1:PROGRESSION	NA	NA	NA	NA	4	2	Primary
gbm_tcga_pan_can_atlas_2018	TCGA-06-0125	TCGA-06-0125-02	NA	NA	NA	6	1	Glioblastoma	GBM	Glioblastoma Multiforme	NA	NA	NA	NA	NA	47.60495775	1:DEAD WITH TUMOR	NA	NA	0.1452	EUR	NA	NA	NA	NA	NA	NA	Yes	NA	NA	80	NA	GBM	47.60495775	1:DECEASED	NA	NA	NA	NA	NA	26.20245258	1:PROGRESSION	NA	NA	NA	NA	4	2	Recurrence
gbm_tcga_pan_can_atlas_2018	TCGA-06-0126	TCGA-06-0126-01	NA	NA	NA	8	NA	Glioblastoma	GBM	Glioblastoma Multiforme	NA	NA	NA	NA	NA	6.93691028	NA	NA	NA	0.1660	EUR	NA	NA	NA	NA	NA	NA	No	0.2832	0	47	NA	GBM	6.93691028	1:DECEASED	NA	NA	NA	NA	NA	6.93691028	0:CENSORED	NA	NA	NA	NA	NA	1	Primary
gbm_tcga_pan_can_atlas_2018	TCGA-06-0127	TCGA-06-0127-01	NA	NA	NA	6	NA	Glioblastoma	GBM	Glioblastoma Multiforme	NA	NA	NA	NA	NA	3.978038597	1:DEAD WITH TUMOR	NA	NA	0.1016	EUR	NA	NA	NA	NA	NA	NA	No	NA	NA	NA	NA	GBM	3.978038597	1:DECEASED	NA	NA	NA	NA	NA	2.991748036	1:PROGRESSION	NA	NA	NA	NA	NA	1	Primary
gbm_tcga_pan_can_atlas_2018	TCGA-06-0128	TCGA-06-0128-01	NA	NA	NA	2	NA	Glioblastoma	GBM	Glioblastoma Multiforme	NA	NA	NA	NA	NA	22.71755926	1:DEAD WITH TUMOR	NA	NA	0.1645	EUR	NA	NA	NA	NA	NA	NA	No	0.2696	0.07	56	NA	GBM	22.71755926	1:DECEASED	NA	NA	NA	NA	NA	6.246506888	1:PROGRESSION	NA	NA	NA	NA	NA	1	Primary
gbm_tcga_pan_can_atlas_2018	TCGA-06-0129	TCGA-06-0129-01	NA	NA	NA	7	-17	Glioblastoma	GBM	Glioblastoma Multiforme	NA	NA	NA	NA	NA	33.66538449	1:DEAD WITH TUMOR	NA	NA	0.1275	EUR_ADMIX	NA	NA	NA	NA	NA	NA	Yes	0.2758	0.14	41	NA	GBM	33.66538449	1:DECEASED	NA	NA	NA	NA	NA	4.865700102	1:PROGRESSION	NA	NA	NA	NA	8	1	Primary
gbm_tcga_pan_can_atlas_2018	TCGA-06-0130	TCGA-06-0130-01	NA	NA	NA	30	15	Glioblastoma	GBM	Glioblastoma Multiforme	NA	NA	NA	NA	NA	12.9532827	1:DEAD WITH TUMOR	NA	NA	0.2557	EUR	NA	NA	NA	NA	NA	NA	Yes	0.2763	0	27	NA	GBM	12.9532827	1:DECEASED	NA	NA	NA	NA	NA	8.021829898	1:PROGRESSION	NA	NA	NA	NA	14	1	Primary
gbm_tcga_pan_can_atlas_2018	TCGA-06-0132	TCGA-06-0132-01	NA	NA	NA	6	5	Glioblastoma	GBM	Glioblastoma Multiforme	NA	NA	NA	NA	NA	25.34766742	1:DEAD WITH TUMOR	NA	NA	0.0840	EUR	NA	NA	NA	NA	NA	NA	No	0.2707	0.01	20	NA	GBM	25.34766742	1:DECEASED	NA	NA	NA	NA	NA	15.84640168	1:PROGRESSION	NA	NA	NA	NA	-12	1	Primary
gbm_tcga_pan_can_atlas_2018	TCGA-06-0133	TCGA-06-0133-01	NA	NA	NA	8	NA	Glioblastoma	GBM	Glioblastoma Multiforme	NA	NA	NA	NA	NA	14.30121314	1:DEAD WITH TUMOR	NA	NA	0.2744	EUR	NA	NA	NA	NA	NA	NA	No	NA	NA	NA	NA	GBM	14.30121314	1:DECEASED	NA	NA	NA	NA	NA	2.564355459	1:PROGRESSION	NA	NA	NA	NA	NA	1	Primary
gbm_tcga_pan_can_atlas_2018	TCGA-06-0137	TCGA-06-0137-01	NA	NA	NA	7	NA	Glioblastoma	GBM	Glioblastoma Multiforme	NA	NA	NA	NA	NA	26.69559786	1:DEAD WITH TUMOR	NA	NA	0.1517	EUR	NA	NA	NA	NA	NA	NA	No	0.2706	0.04	66	NA	GBM	26.69559786	1:DECEASED	NA	NA	NA	NA	NA	16.01078344	1:PROGRESSION	NA	NA	NA	NA	NA	1	Primary
gbm_tcga_pan_can_atlas_2018	TCGA-06-0138	TCGA-06-0138-01	NA	NA	NA	NA	23	Glioblastoma	GBM	Glioblastoma Multiforme	NA	NA	NA	NA	NA	24.22987145	1:DEAD WITH TUMOR	NA	NA	0.1360	EUR	NA	NA	NA	NA	NA	NA	No	NA	NA	NA	NA	GBM	24.22987145	1:DECEASED	NA	NA	NA	NA	NA	12.9532827	1:PROGRESSION	NA	NA	NA	NA	8	1	Primary
gbm_tcga_pan_can_atlas_2018	TCGA-06-0139	TCGA-06-0139-01	NA	NA	NA	NA	NA	Glioblastoma	GBM	Glioblastoma Multiforme	NA	NA	NA	NA	NA	11.90123944	1:DEAD WITH TUMOR	NA	NA	0.0000	EUR	NA	NA	NA	NA	NA	NA	No	0.263	0.01	4	NA	GBM	11.90123944	1:DECEASED	NA	NA	NA	NA	NA	4.99720551	1:PROGRESSION	NA	NA	NA	NA	NA	1	Primary
gbm_tcga_pan_can_atlas_2018	TCGA-06-0140	TCGA-06-0140-01	NA	NA	NA	7	NA	Glioblastoma	GBM	Glioblastoma Multiforme	NA	NA	NA	NA	NA	0.197258112	1:DEAD WITH TUMOR	NA	NA	0.1643	EUR	NA	NA	NA	NA	NA	NA	No	0.2731	0	45	NA	GBM	0.197258112	1:DECEASED	NA	NA	NA	NA	NA	0.197258112	1:PROGRESSION	NA	NA	NA	NA	NA	1	Primary
gbm_tcga_pan_can_atlas_2018	TCGA-06-0141	TCGA-06-0141-01	NA	NA	NA	1	17	Glioblastoma	GBM	Glioblastoma Multiforme	NA	NA	NA	NA	NA	10.29029819	1:DEAD WITH TUMOR	NA	NA	0.0000	EUR	NA	NA	NA	NA	NA	NA	Yes	0.2717	0.01	16	NA	GBM	10.29029819	1:DECEASED	NA	NA	NA	NA	NA	4.767071046	1:PROGRESSION	NA	NA	NA	NA	-2	1	Primary
gbm_tcga_pan_can_atlas_2018	TCGA-06-0142	TCGA-06-0142-01	NA	NA	NA	NA	NA	Glioblastoma	GBM	Glioblastoma Multiforme	NA	NA	NA	NA	NA	2.202715587	1:DEAD WITH TUMOR	NA	NA	0.0013	EUR	NA	NA	NA	NA	NA	NA	No	0.279	0	26	NA	GBM	2.202715587	1:DECEASED	NA	NA	NA	NA	NA	2.202715587	1:PROGRESSION	NA	NA	NA	NA	NA	1	Primary
gbm_tcga_pan_can_atlas_2018	TCGA-06-0143	TCGA-06-0143-01	NA	NA	NA	4	NA	Glioblastoma	GBM	Glioblastoma Multiforme	NA	NA	NA	NA	NA	11.73685768	1:DEAD WITH TUMOR	NA	NA	0.1287	EUR	NA	NA	NA	NA	NA	NA	No	NA	NA	NA	NA	GBM	11.73685768	1:DECEASED	NA	NA	NA	NA	NA	8.712233291	1:PROGRESSION	NA	NA	NA	NA	NA	1	Primary
gbm_tcga_pan_can_atlas_2018	TCGA-06-0145	TCGA-06-0145-01	NA	NA	NA	6	NA	Glioblastoma	GBM	Glioblastoma Multiforme	NA	NA	NA	NA	NA	2.334220995	1:DEAD WITH TUMOR	NA	NA	0.1510	EUR	NA	NA	NA	NA	NA	NA	No	0.2741	0.05	82	NA	GBM	2.334220995	1:DECEASED	NA	NA	NA	NA	NA	2.334220995	1:PROGRESSION	NA	NA	NA	NA	NA	1	Primary
gbm_tcga_pan_can_atlas_2018	TCGA-06-0146	TCGA-06-0146-01	NA	NA	NA	NA	NA	Glioblastoma	GBM	Glioblastoma Multiforme	NA	NA	NA	NA	NA	20.0874511	1:DEAD WITH TUMOR	NA	NA	0.0952	NA	NA	NA	NA	NA	NA	NA	No	NA	NA	NA	NA	GBM	20.0874511	1:DECEASED	NA	NA	NA	NA	NA	17.42446658	1:PROGRESSION	NA	NA	NA	NA	NA	1	Primary
gbm_tcga_pan_can_atlas_2018	TCGA-06-0147	TCGA-06-0147-01	NA	NA	NA	NA	NA	Glioblastoma	GBM	Glioblastoma Multiforme	NA	NA	NA	NA	NA	17.78610645	1:DEAD WITH TUMOR	NA	NA	0.0000	EUR	NA	NA	NA	NA	NA	NA	No	NA	NA	NA	NA	GBM	17.78610645	1:DECEASED	NA	NA	NA	NA	NA	3.024624388	1:PROGRESSION	NA	NA	NA	NA	NA	1	Primary
gbm_tcga_pan_can_atlas_2018	TCGA-06-0148	TCGA-06-0148-01	NA	NA	NA	6	NA	Glioblastoma	GBM	Glioblastoma Multiforme	NA	NA	NA	NA	NA	10.09304008	1:DEAD WITH TUMOR	NA	NA	0.1565	AFR_ADMIX	NA	NA	NA	NA	NA	NA	No	NA	NA	NA	NA	GBM	10.09304008	1:DECEASED	NA	NA	NA	NA	NA	6.213630536	1:PROGRESSION	NA	NA	NA	NA	NA	1	Primary
gbm_tcga_pan_can_atlas_2018	TCGA-06-0149	TCGA-06-0149-01	NA	NA	NA	8	NA	Glioblastoma	GBM	Glioblastoma Multiforme	NA	NA	NA	NA	NA	8.613604235	1:DEAD WITH TUMOR	NA	NA	0.1783	NA	NA	NA	NA	NA	NA	NA	No	NA	NA	NA	NA	GBM	8.613604235	1:DECEASED	NA	NA	NA	NA	NA	6.706775816	1:PROGRESSION	NA	NA	NA	NA	NA	1	Primary
gbm_tcga_pan_can_atlas_2018	TCGA-06-0150	TCGA-06-0150-01	NA	NA	NA	NA	NA	Glioblastoma	GBM	Glioblastoma Multiforme	NA	NA	NA	NA	NA	19.46280041	1:DEAD WITH TUMOR	NA	NA	0.1736	EUR	NA	NA	NA	NA	NA	NA	No	NA	NA	NA	NA	GBM	19.46280041	1:DECEASED	NA	NA	NA	NA	NA	19.46280041	1:PROGRESSION	NA	NA	NA	NA	NA	1	Primary
gbm_tcga_pan_can_atlas_2018	TCGA-06-0151	TCGA-06-0151-01	NA	NA	NA	20	NA	Glioblastoma	GBM	Glioblastoma Multiforme	NA	NA	NA	NA	NA	46.58579084	1:DEAD WITH TUMOR	NA	NA	0.4364	EUR	NA	NA	NA	NA	NA	NA	No	0.2807	0.01	20	NA	GBM	46.58579084	1:DECEASED	NA	NA	NA	NA	NA	46.58579084	1:PROGRESSION	NA	NA	NA	NA	NA	1	Primary
gbm_tcga_pan_can_atlas_2018	TCGA-06-0152	TCGA-06-0152-01	NA	NA	NA	19	-3	Glioblastoma	GBM	Glioblastoma Multiforme	NA	NA	NA	NA	NA	12.32863202	1:DEAD WITH TUMOR	NA	NA	0.2478	EUR	NA	NA	NA	NA	NA	NA	Yes	0.2758	0.31	50	NA	GBM	12.32863202	1:DECEASED	NA	NA	NA	NA	NA	9.83002926	1:PROGRESSION	NA	NA	NA	NA	4	1	Primary
gbm_tcga_pan_can_atlas_2018	TCGA-06-0154	TCGA-06-0154-01	NA	NA	NA	7	NA	Glioblastoma	GBM	Glioblastoma Multiforme	NA	NA	NA	NA	NA	13.93957327	1:DEAD WITH TUMOR	NA	NA	0.1462	EUR	NA	NA	NA	NA	NA	NA	No	0.2711	0.07	50	NA	GBM	13.93957327	1:DECEASED	NA	NA	NA	NA	NA	6.838281224	1:PROGRESSION	NA	NA	NA	NA	NA	1	Primary
gbm_tcga_pan_can_atlas_2018	TCGA-06-0155	TCGA-06-0155-01	NA	NA	NA	6	NA	Glioblastoma	GBM	Glioblastoma Multiforme	NA	NA	NA	NA	NA	10.45467995	1:DEAD WITH TUMOR	NA	NA	0.1303	EUR	NA	NA	NA	NA	NA	NA	No	0.269	0.04	61	NA	GBM	10.45467995	1:DECEASED	NA	NA	NA	NA	NA	8.416346122	1:PROGRESSION	NA	NA	NA	NA	NA	1	Primary
gbm_tcga_pan_can_atlas_2018	TCGA-06-0157	TCGA-06-0157-01	NA	NA	NA	5	-11	Glioblastoma	GBM	Glioblastoma Multiforme	NA	NA	NA	NA	NA	3.189006148	1:DEAD WITH TUMOR	NA	NA	0.1501	EUR	NA	NA	NA	NA	NA	NA	No	0.2759	0.05	46	NA	GBM	3.189006148	1:DECEASED	NA	NA	NA	NA	NA	3.189006148	1:PROGRESSION	NA	NA	NA	NA	0	1	Primary
gbm_tcga_pan_can_atlas_2018	TCGA-06-0158	TCGA-06-0158-01	NA	NA	NA	8	-11	Glioblastoma	GBM	Glioblastoma Multiforme	NA	NA	NA	NA	NA	10.81631982	1:DEAD WITH TUMOR	NA	NA	0.1777	EUR	NA	NA	NA	NA	NA	NA	No	0.2707	0.1	49	NA	GBM	10.81631982	1:DECEASED	NA	NA	NA	NA	NA	2.958871684	1:PROGRESSION	NA	NA	NA	NA	-2	1	Primary
gbm_tcga_pan_can_atlas_2018	TCGA-06-0159	TCGA-06-0159-01	NA	NA	NA	12	NA	Glioblastoma	GBM	Glioblastoma Multiforme	NA	NA	NA	NA	NA	9.435513036	1:DEAD WITH TUMOR	NA	NA	0.1623	EUR	NA	NA	NA	NA	NA	NA	No	NA	NA	NA	NA	GBM	9.435513036	1:DECEASED	NA	NA	NA	NA	NA	9.435513036	1:PROGRESSION	NA	NA	NA	NA	NA	1	Primary
gbm_tcga_pan_can_atlas_2018	TCGA-06-0160	TCGA-06-0160-01	NA	NA	NA	NA	NA	Glioblastoma	GBM	Glioblastoma Multiforme	NA	NA	NA	NA	NA	11.80261038	1:DEAD WITH TUMOR	NA	NA	0.0008	EAS	NA	NA	NA	NA	NA	NA	No	NA	NA	NA	NA	GBM	11.80261038	1:DECEASED	NA	NA	NA	NA	NA	11.80261038	1:PROGRESSION	NA	NA	NA	NA	NA	1	Primary
gbm_tcga_pan_can_atlas_2018	TCGA-06-0162	TCGA-06-0162-01	NA	NA	NA	11	NA	Glioblastoma	GBM	Glioblastoma Multiforme	NA	NA	NA	NA	NA	3.419140612	1:DEAD WITH TUMOR	NA	NA	0.3592	NA	NA	NA	NA	NA	NA	NA	No	NA	NA	NA	NA	GBM	3.419140612	1:DECEASED	NA	NA	NA	NA	NA	3.419140612	1:PROGRESSION	NA	NA	NA	NA	NA	1	Primary
gbm_tcga_pan_can_atlas_2018	TCGA-06-0164	TCGA-06-0164-01	NA	NA	NA	10	NA	Glioblastoma	GBM	Glioblastoma Multiforme	NA	NA	NA	NA	NA	56.90896538	1:DEAD WITH TUMOR	NA	NA	0.2224	NA	NA	NA	NA	NA	NA	NA	No	NA	NA	NA	NA	GBM	56.90896538	1:DECEASED	NA	NA	NA	NA	NA	46.94743071	1:PROGRESSION	NA	NA	NA	NA	NA	1	Primary
gbm_tcga_pan_can_atlas_2018	TCGA-06-0165	TCGA-06-0165-01	NA	NA	NA	NA	NA	Glioblastoma	GBM	Glioblastoma Multiforme	NA	NA	NA	NA	NA	10.65193806	1:DEAD WITH TUMOR	NA	NA	0.0001	EUR	NA	NA	NA	NA	NA	NA	No	0.2722	0	NA	NA	GBM	10.65193806	1:DECEASED	NA	NA	NA	NA	NA	10.65193806	1:PROGRESSION	NA	NA	NA	NA	NA	1	Primary
gbm_tcga_pan_can_atlas_2018	TCGA-06-0166	TCGA-06-0166-01	NA	NA	NA	10	NA	Glioblastoma	GBM	Glioblastoma Multiforme	NA	NA	NA	NA	NA	5.851990663	1:DEAD WITH TUMOR	NA	NA	0.3618	EUR	NA	NA	NA	NA	NA	NA	No	0.2762	0	40	NA	GBM	5.851990663	1:DECEASED	NA	NA	NA	NA	NA	2.169839235	1:PROGRESSION	NA	NA	NA	NA	NA	1	Primary
gbm_tcga_pan_can_atlas_2018	TCGA-06-0167	TCGA-06-0167-01	NA	NA	NA	NA	NA	Glioblastoma	GBM	Glioblastoma Multiforme	NA	NA	NA	NA	NA	11.40809416	1:DEAD WITH TUMOR	NA	NA	NA	AFR_ADMIX	NA	NA	NA	NA	NA	NA	No	0.2784	0	NA	NA	GBM	11.40809416	1:DECEASED	NA	NA	NA	NA	NA	11.40809416	1:PROGRESSION	NA	NA	NA	NA	NA	1	Primary
gbm_tcga_pan_can_atlas_2018	TCGA-06-0168	TCGA-06-0168-01	NA	NA	NA	10	7	Glioblastoma	GBM	Glioblastoma Multiforme	NA	NA	NA	NA	NA	19.66005852	1:DEAD WITH TUMOR	NA	NA	0.2600	EUR	NA	NA	NA	NA	NA	NA	No	0.274	0.03	36	NA	GBM	19.66005852	1:DECEASED	NA	NA	NA	NA	NA	15.15599829	1:PROGRESSION	NA	NA	NA	NA	-4	1	Primary
gbm_tcga_pan_can_atlas_2018	TCGA-06-0169	TCGA-06-0169-01	NA	NA	NA	6	NA	Glioblastoma	GBM	Glioblastoma Multiforme	NA	NA	NA	NA	NA	3.287635204	1:DEAD WITH TUMOR	NA	NA	0.1306	EUR	NA	NA	NA	NA	NA	NA	No	0.2645	0.01	46	NA	GBM	3.287635204	1:DECEASED	NA	NA	NA	NA	NA	3.024624388	1:PROGRESSION	NA	NA	NA	NA	NA	1	Primary
gbm_tcga_pan_can_atlas_2018	TCGA-06-0171	TCGA-06-0171-01	NA	NA	NA	9	-17	Glioblastoma	GBM	Glioblastoma Multiforme	NA	NA	NA	NA	NA	13.11766446	1:DEAD WITH TUMOR	NA	NA	0.2447	EUR	NA	NA	NA	NA	NA	NA	Yes	0.2659	0.01	54	NA	GBM	13.11766446	1:DECEASED	NA	NA	NA	NA	NA	3.846533189	1:PROGRESSION	NA	NA	NA	NA	-8	2	Primary
gbm_tcga_pan_can_atlas_2018	TCGA-06-0171	TCGA-06-0171-02	NA	NA	NA	8	-17	Glioblastoma	GBM	Glioblastoma Multiforme	NA	NA	NA	NA	NA	13.11766446	1:DEAD WITH TUMOR	NA	NA	0.0056	EUR	NA	NA	NA	NA	NA	NA	Yes	NA	NA	34	NA	GBM	13.11766446	1:DECEASED	NA	NA	NA	NA	NA	3.846533189	1:PROGRESSION	NA	NA	NA	NA	-8	2	Recurrence
gbm_tcga_pan_can_atlas_2018	TCGA-06-0173	TCGA-06-0173-01	NA	NA	NA	8	NA	Glioblastoma	GBM	Glioblastoma Multiforme	NA	NA	NA	NA	NA	4.471183877	1:DEAD WITH TUMOR	NA	NA	0.1634	EUR	NA	NA	NA	NA	NA	NA	No	0.2772	0.03	68	NA	GBM	4.471183877	1:DECEASED	NA	NA	NA	NA	NA	4.471183877	1:PROGRESSION	NA	NA	NA	NA	NA	1	Primary
gbm_tcga_pan_can_atlas_2018	TCGA-06-0174	TCGA-06-0174-01	NA	NA	NA	6	25	Glioblastoma	GBM	Glioblastoma Multiforme	NA	NA	NA	NA	NA	3.2218825	1:DEAD WITH TUMOR	NA	NA	0.1328	EUR	NA	NA	NA	NA	NA	NA	No	0.2931	1.27	65	NA	GBM	3.2218825	1:DECEASED	NA	NA	NA	NA	NA	1.545188546	1:PROGRESSION	NA	NA	NA	NA	18	1	Primary
gbm_tcga_pan_can_atlas_2018	TCGA-06-0175	TCGA-06-0175-01	NA	NA	NA	11	NA	Glioblastoma	GBM	Glioblastoma Multiforme	NA	NA	NA	NA	NA	4.043791301	1:DEAD WITH TUMOR	NA	NA	0.2598	NA	NA	NA	NA	NA	NA	NA	No	NA	NA	NA	NA	GBM	4.043791301	1:DECEASED	NA	NA	NA	NA	NA	1.28217773	1:PROGRESSION	NA	NA	NA	NA	NA	1	Primary
gbm_tcga_pan_can_atlas_2018	TCGA-06-0176	TCGA-06-0176-01	NA	NA	NA	NA	NA	Glioblastoma	GBM	Glioblastoma Multiforme	NA	NA	NA	NA	NA	91.00174245	0:ALIVE OR DEAD TUMOR FREE	NA	NA	0.0655	NA	NA	NA	NA	NA	NA	NA	No	NA	NA	NA	NA	GBM	91.00174245	0:LIVING	NA	NA	NA	NA	NA	1.347930434	1:PROGRESSION	NA	NA	NA	NA	NA	1	Primary
gbm_tcga_pan_can_atlas_2018	TCGA-06-0177	TCGA-06-0177-01	NA	NA	NA	20	NA	Glioblastoma	GBM	Glioblastoma Multiforme	NA	NA	NA	NA	NA	4.175296709	1:DEAD WITH TUMOR	NA	NA	0.4507	NA	NA	NA	NA	NA	NA	NA	No	NA	NA	NA	NA	GBM	4.175296709	1:DECEASED	NA	NA	NA	NA	NA	4.175296709	1:PROGRESSION	NA	NA	NA	NA	NA	1	Primary
gbm_tcga_pan_can_atlas_2018	TCGA-06-0178	TCGA-06-0178-01	NA	NA	NA	NA	11	Glioblastoma	GBM	Glioblastoma Multiforme	NA	NA	NA	NA	NA	88.14149982	1:DEAD WITH TUMOR	NA	NA	0.0003	EUR	NA	NA	NA	NA	NA	NA	No	0.2721	0.14	NA	NA	GBM	88.14149982	1:DECEASED	NA	NA	NA	NA	NA	6.312259592	1:PROGRESSION	NA	NA	NA	NA	6	1	Primary
gbm_tcga_pan_can_atlas_2018	TCGA-06-0179	TCGA-06-0179-01	NA	NA	NA	8	NA	Glioblastoma	GBM	Glioblastoma Multiforme	NA	NA	NA	NA	NA	20.25183286	1:DEAD WITH TUMOR	NA	NA	0.1411	NA	NA	NA	NA	NA	NA	NA	No	NA	NA	NA	NA	GBM	20.25183286	1:DECEASED	NA	NA	NA	NA	NA	8.21908801	1:PROGRESSION	NA	NA	NA	NA	NA	1	Primary
gbm_tcga_pan_can_atlas_2018	TCGA-06-0182	TCGA-06-0182-01	NA	NA	NA	8	NA	Glioblastoma	GBM	Glioblastoma Multiforme	NA	NA	NA	NA	NA	3.649275076	1:DEAD WITH TUMOR	NA	NA	0.2840	NA	NA	NA	NA	NA	NA	NA	No	NA	NA	NA	NA	GBM	3.649275076	1:DECEASED	NA	NA	NA	NA	NA	3.649275076	1:PROGRESSION	NA	NA	NA	NA	NA	1	Primary
gbm_tcga_pan_can_atlas_2018	TCGA-06-0184	TCGA-06-0184-01	NA	NA	NA	13	17	Glioblastoma	GBM	Glioblastoma Multiforme	NA	NA	NA	NA	NA	69.89512444	1:DEAD WITH TUMOR	NA	NA	0.2877	EUR	NA	NA	NA	NA	NA	NA	No	0.2727	0.02	49	NA	GBM	69.89512444	1:DECEASED	NA	NA	NA	NA	NA	41.9502252	1:PROGRESSION	NA	NA	NA	NA	-4	1	Primary
gbm_tcga_pan_can_atlas_2018	TCGA-06-0185	TCGA-06-0185-01	NA	NA	NA	11	NA	Glioblastoma	GBM	Glioblastoma Multiforme	NA	NA	NA	NA	NA	73.84028668	0:ALIVE OR DEAD TUMOR FREE	NA	NA	0.2282	EUR	NA	NA	NA	NA	NA	NA	No	0.2726	0.05	58	NA	GBM	73.84028668	0:LIVING	NA	NA	NA	NA	NA	23.3750863	1:PROGRESSION	NA	NA	NA	NA	NA	1	Primary
gbm_tcga_pan_can_atlas_2018	TCGA-06-0187	TCGA-06-0187-01	NA	NA	NA	6	13	Glioblastoma	GBM	Glioblastoma Multiforme	NA	NA	NA	NA	NA	27.22161949	1:DEAD WITH TUMOR	NA	NA	0.1799	EUR	NA	NA	NA	NA	NA	NA	No	0.3894	6.96	39	NA	GBM	27.22161949	1:DECEASED	NA	NA	NA	NA	NA	17.45734293	1:PROGRESSION	NA	NA	NA	NA	2	1	Primary
gbm_tcga_pan_can_atlas_2018	TCGA-06-0188	TCGA-06-0188-01	NA	NA	NA	7	NA	Glioblastoma	GBM	Glioblastoma Multiforme	NA	NA	NA	NA	NA	44.58033337	1:DEAD WITH TUMOR	NA	NA	0.4548	EUR	NA	NA	NA	NA	NA	NA	No	0.2684	0.04	46	NA	GBM	44.58033337	1:DECEASED	NA	NA	NA	NA	NA	10.19166913	1:PROGRESSION	NA	NA	NA	NA	NA	1	Primary
gbm_tcga_pan_can_atlas_2018	TCGA-06-0189	TCGA-06-0189-01	NA	NA	NA	NA	NA	Glioblastoma	GBM	Glioblastoma Multiforme	NA	NA	NA	NA	NA	15.41900911	1:DEAD WITH TUMOR	NA	NA	0.0002	EUR	NA	NA	NA	NA	NA	NA	No	0.2715	0	22	NA	GBM	15.41900911	1:DECEASED	NA	NA	NA	NA	NA	15.41900911	1:PROGRESSION	NA	NA	NA	NA	NA	1	Primary
gbm_tcga_pan_can_atlas_2018	TCGA-06-0190	TCGA-06-0190-01	NA	NA	NA	7	35	Glioblastoma	GBM	Glioblastoma Multiforme	NA	NA	NA	NA	NA	10.4218036	1:DEAD WITH TUMOR	NA	NA	0.1714	EUR	NA	NA	NA	NA	NA	NA	Yes	0.2825	0.62	59	NA	GBM	10.4218036	1:DECEASED	NA	NA	NA	NA	NA	2.89311898	1:PROGRESSION	NA	NA	NA	NA	10	2	Primary
gbm_tcga_pan_can_atlas_2018	TCGA-06-0190	TCGA-06-0190-02	NA	NA	NA	6	35	Glioblastoma	GBM	Glioblastoma Multiforme	NA	NA	NA	NA	NA	10.4218036	1:DEAD WITH TUMOR	NA	NA	0.0550	EUR	NA	NA	NA	NA	NA	NA	Yes	NA	NA	100	NA	GBM	10.4218036	1:DECEASED	NA	NA	NA	NA	NA	2.89311898	1:PROGRESSION	NA	NA	NA	NA	10	2	Recurrence
gbm_tcga_pan_can_atlas_2018	TCGA-06-0192	TCGA-06-0192-01	NA	NA	NA	8	NA	Glioblastoma	GBM	Glioblastoma Multiforme	NA	NA	NA	NA	NA	38.95847717	1:DEAD WITH TUMOR	NA	NA	0.1917	EUR	NA	NA	NA	NA	NA	NA	No	0.2627	0.13	59	NA	GBM	38.95847717	1:DECEASED	NA	NA	NA	NA	NA	21.30387612	1:PROGRESSION	NA	NA	NA	NA	NA	1	Primary
gbm_tcga_pan_can_atlas_2018	TCGA-06-0194	TCGA-06-0194-01	NA	NA	NA	6	NA	Glioblastoma	GBM	Glioblastoma Multiforme	NA	NA	NA	NA	NA	4.66844199	1:DEAD WITH TUMOR	NA	NA	0.1414	NA	NA	NA	NA	NA	NA	NA	No	NA	NA	NA	NA	GBM	4.66844199	1:DECEASED	NA	NA	NA	NA	NA	4.109544005	1:PROGRESSION	NA	NA	NA	NA	NA	1	Primary
gbm_tcga_pan_can_atlas_2018	TCGA-06-0195	TCGA-06-0195-01	NA	NA	NA	21	NA	Glioblastoma	GBM	Glioblastoma Multiforme	NA	NA	NA	NA	NA	7.397179209	1:DEAD WITH TUMOR	NA	NA	0.4763	EUR	NA	NA	NA	NA	NA	NA	No	0.284	0.24	66	NA	GBM	7.397179209	1:DECEASED	NA	NA	NA	NA	NA	4.83282375	1:PROGRESSION	NA	NA	NA	NA	NA	1	Primary
gbm_tcga_pan_can_atlas_2018	TCGA-06-0197	TCGA-06-0197-01	NA	NA	NA	10	NA	Glioblastoma	GBM	Glioblastoma Multiforme	NA	NA	NA	NA	NA	5.556103495	1:DEAD WITH TUMOR	NA	NA	0.1908	EUR	NA	NA	NA	NA	NA	NA	No	NA	NA	NA	NA	GBM	5.556103495	1:DECEASED	NA	NA	NA	NA	NA	1.545188546	1:PROGRESSION	NA	NA	NA	NA	NA	1	Primary
gbm_tcga_pan_can_atlas_2018	TCGA-06-0201	TCGA-06-0201-01	NA	NA	NA	6	NA	Glioblastoma	GBM	Glioblastoma Multiforme	NA	NA	NA	NA	NA	0.394516225	1:DEAD WITH TUMOR	NA	NA	0.1551	EUR	NA	NA	NA	NA	NA	NA	No	NA	NA	NA	NA	GBM	0.394516225	1:DECEASED	NA	NA	NA	NA	NA	0.394516225	1:PROGRESSION	NA	NA	NA	NA	NA	1	Primary
gbm_tcga_pan_can_atlas_2018	TCGA-06-0206	TCGA-06-0206-01	NA	NA	NA	10	NA	Glioblastoma	GBM	Glioblastoma Multiforme	NA	NA	NA	NA	NA	7.660190025	1:DEAD WITH TUMOR	NA	NA	0.1871	EUR	NA	NA	NA	NA	NA	NA	No	NA	NA	NA	NA	GBM	7.660190025	1:DECEASED	NA	NA	NA	NA	NA	3.484893316	1:PROGRESSION	NA	NA	NA	NA	NA	1	Primary
gbm_tcga_pan_can_atlas_2018	TCGA-06-0208	TCGA-06-0208-01	NA	NA	NA	6	NA	Glioblastoma	GBM	Glioblastoma Multiforme	NA	NA	NA	NA	NA	8.416346122	1:DEAD WITH TUMOR	NA	NA	0.1386	EUR	NA	NA	NA	NA	NA	NA	No	NA	NA	NA	NA	GBM	8.416346122	1:DECEASED	NA	NA	NA	NA	NA	4.898576454	1:PROGRESSION	NA	NA	NA	NA	NA	1	Primary
gbm_tcga_pan_can_atlas_2018	TCGA-06-0210	TCGA-06-0210-01	NA	NA	NA	6	27	Glioblastoma	GBM	Glioblastoma Multiforme	NA	NA	NA	NA	NA	7.397179209	1:DEAD WITH TUMOR	NA	NA	0.1550	EUR	NA	NA	NA	NA	NA	NA	Yes	0.2695	0.01	54	NA	GBM	7.397179209	1:DECEASED	NA	NA	NA	NA	NA	2.202715587	1:PROGRESSION	NA	NA	NA	NA	2	2	Primary
gbm_tcga_pan_can_atlas_2018	TCGA-06-0210	TCGA-06-0210-02	NA	NA	NA	22	27	Glioblastoma	GBM	Glioblastoma Multiforme	NA	NA	NA	NA	NA	7.397179209	1:DEAD WITH TUMOR	NA	NA	0.1648	EUR	NA	NA	NA	NA	NA	NA	Yes	NA	NA	62	NA	GBM	7.397179209	1:DECEASED	NA	NA	NA	NA	NA	2.202715587	1:PROGRESSION	NA	NA	NA	NA	2	2	Recurrence
gbm_tcga_pan_can_atlas_2018	TCGA-06-0211	TCGA-06-0211-01	NA	NA	NA	9	-7	Glioblastoma	GBM	Glioblastoma Multiforme	NA	NA	NA	NA	NA	11.83548673	1:DEAD WITH TUMOR	NA	NA	0.2231	EUR	NA	NA	NA	NA	NA	NA	Yes	0.2679	0.02	54	NA	GBM	11.83548673	1:DECEASED	NA	NA	NA	NA	NA	1.742446658	1:PROGRESSION	NA	NA	NA	NA	2	2	Primary
gbm_tcga_pan_can_atlas_2018	TCGA-06-0211	TCGA-06-0211-02	NA	NA	NA	9	-7	Glioblastoma	GBM	Glioblastoma Multiforme	NA	NA	NA	NA	NA	11.83548673	1:DEAD WITH TUMOR	NA	NA	0.1563	EUR	NA	NA	NA	NA	NA	NA	Yes	NA	NA	51	NA	GBM	11.83548673	1:DECEASED	NA	NA	NA	NA	NA	1.742446658	1:PROGRESSION	NA	NA	NA	NA	2	2	Recurrence
gbm_tcga_pan_can_atlas_2018	TCGA-06-0213	TCGA-06-0213-01	NA	NA	NA	3	NA	Glioblastoma	GBM	Glioblastoma Multiforme	NA	NA	NA	NA	NA	0.526021633	1:DEAD WITH TUMOR	NA	NA	0.1339	EUR	NA	NA	NA	NA	NA	NA	No	0.2739	0	54	NA	GBM	0.526021633	1:DECEASED	NA	NA	NA	NA	NA	0.526021633	1:PROGRESSION	NA	NA	NA	NA	NA	1	Primary
gbm_tcga_pan_can_atlas_2018	TCGA-06-0214	TCGA-06-0214-01	NA	NA	NA	8	NA	Glioblastoma	GBM	Glioblastoma Multiforme	NA	NA	NA	NA	NA	15.02449288	1:DEAD WITH TUMOR	NA	NA	0.2084	EUR	NA	NA	NA	NA	NA	NA	No	0.2736	0.01	64	NA	GBM	15.02449288	1:DECEASED	NA	NA	NA	NA	NA	1.578064898	1:PROGRESSION	NA	NA	NA	NA	NA	1	Primary
gbm_tcga_pan_can_atlas_2018	TCGA-06-0216	TCGA-06-0216-01	NA	NA	NA	8	NA	Glioblastoma	GBM	Glioblastoma Multiforme	NA	NA	NA	NA	NA	24.16411875	1:DEAD WITH TUMOR	NA	NA	0.5748	EUR	NA	NA	NA	NA	NA	NA	No	0.2815	0.2	51	NA	GBM	24.16411875	1:DECEASED	NA	NA	NA	NA	NA	5.753361607	1:PROGRESSION	NA	NA	NA	NA	NA	1	Primary
gbm_tcga_pan_can_atlas_2018	TCGA-06-0219	TCGA-06-0219-01	NA	NA	NA	5	31	Glioblastoma	GBM	Glioblastoma Multiforme	NA	NA	NA	NA	NA	0.723279745	1:DEAD WITH TUMOR	NA	NA	0.1737	EUR	NA	NA	NA	NA	NA	NA	No	0.2722	0.01	37	NA	GBM	0.723279745	1:DECEASED	NA	NA	NA	NA	NA	0.723279745	1:PROGRESSION	NA	NA	NA	NA	14	1	Primary
gbm_tcga_pan_can_atlas_2018	TCGA-06-0221	TCGA-06-0221-01	NA	NA	NA	1	-27	Glioblastoma	GBM	Glioblastoma Multiforme	NA	NA	NA	NA	NA	19.82444028	1:DEAD WITH TUMOR	NA	NA	0.1805	EUR	NA	NA	NA	NA	NA	NA	Yes	0.2754	0.03	30	NA	GBM	19.82444028	1:DECEASED	NA	NA	NA	NA	NA	8.54785153	1:PROGRESSION	NA	NA	NA	NA	-2	2	Primary
gbm_tcga_pan_can_atlas_2018	TCGA-06-0221	TCGA-06-0221-02	NA	NA	NA	1	-27	Glioblastoma	GBM	Glioblastoma Multiforme	NA	NA	NA	NA	NA	19.82444028	1:DEAD WITH TUMOR	NA	NA	0.1085	EUR	NA	NA	NA	NA	NA	NA	Yes	NA	NA	46	NA	GBM	19.82444028	1:DECEASED	NA	NA	NA	NA	NA	8.54785153	1:PROGRESSION	NA	NA	NA	NA	-2	2	Recurrence
gbm_tcga_pan_can_atlas_2018	TCGA-06-0237	TCGA-06-0237-01	NA	NA	NA	9	NA	Glioblastoma	GBM	Glioblastoma Multiforme	NA	NA	NA	NA	NA	13.6436861	1:DEAD WITH TUMOR	NA	NA	0.2687	EUR	NA	NA	NA	NA	NA	NA	No	0.2679	0.3	35	NA	GBM	13.6436861	1:DECEASED	NA	NA	NA	NA	NA	13.6436861	1:PROGRESSION	NA	NA	NA	NA	NA	1	Primary
gbm_tcga_pan_can_atlas_2018	TCGA-06-0238	TCGA-06-0238-01	NA	NA	NA	4	13	Glioblastoma	GBM	Glioblastoma Multiforme	NA	NA	NA	NA	NA	13.31492258	1:DEAD WITH TUMOR	NA	NA	0.1682	EUR	NA	NA	NA	NA	NA	NA	No	0.2807	0.15	41	NA	GBM	13.31492258	1:DECEASED	NA	NA	NA	NA	NA	10.22454548	1:PROGRESSION	NA	NA	NA	NA	10	1	Primary
gbm_tcga_pan_can_atlas_2018	TCGA-06-0240	TCGA-06-0240-01	NA	NA	NA	NA	NA	Glioblastoma	GBM	Glioblastoma Multiforme	NA	NA	NA	NA	NA	20.41621462	1:DEAD WITH TUMOR	NA	NA	0.0006	EUR	NA	NA	NA	NA	NA	NA	No	0.2667	0.01	7	NA	GBM	20.41621462	1:DECEASED	NA	NA	NA	NA	NA	20.41621462	1:PROGRESSION	NA	NA	NA	NA	NA	1	Primary
gbm_tcga_pan_can_atlas_2018	TCGA-06-0241	TCGA-06-0241-01	NA	NA	NA	6	NA	Glioblastoma	GBM	Glioblastoma Multiforme	NA	NA	NA	NA	NA	48.68987737	1:DEAD WITH TUMOR	NA	NA	0.1702	EUR	NA	NA	NA	NA	NA	NA	No	0.2664	0.19	46	NA	GBM	48.68987737	1:DECEASED	NA	NA	NA	NA	NA	6.443765	1:PROGRESSION	NA	NA	NA	NA	NA	1	Primary
gbm_tcga_pan_can_atlas_2018	TCGA-06-0394	TCGA-06-0394-01	NA	NA	NA	7	NA	Glioblastoma	GBM	Glioblastoma Multiforme	NA	NA	NA	NA	NA	10.81631982	1:DEAD WITH TUMOR	NA	NA	0.1428	NA	NA	NA	NA	NA	NA	NA	No	NA	NA	NA	NA	GBM	10.81631982	1:DECEASED	NA	NA	NA	NA	NA	2.860242628	1:PROGRESSION	NA	NA	NA	NA	NA	1	Primary
gbm_tcga_pan_can_atlas_2018	TCGA-06-0397	TCGA-06-0397-01	NA	NA	NA	7	NA	Glioblastoma	GBM	Glioblastoma Multiforme	NA	NA	NA	NA	NA	9.008120459	1:DEAD WITH TUMOR	NA	NA	0.1804	NA	NA	NA	NA	NA	NA	NA	No	NA	NA	NA	NA	GBM	9.008120459	1:DECEASED	NA	NA	NA	NA	NA	9.008120459	1:PROGRESSION	NA	NA	NA	NA	NA	1	Primary
gbm_tcga_pan_can_atlas_2018	TCGA-06-0402	TCGA-06-0402-01	NA	NA	NA	8	NA	Glioblastoma	GBM	Glioblastoma Multiforme	NA	NA	NA	NA	NA	0.263010816	1:DEAD WITH TUMOR	NA	NA	0.1842	NA	NA	NA	NA	NA	NA	NA	No	NA	NA	NA	NA	GBM	0.263010816	1:DECEASED	NA	NA	NA	NA	NA	0.263010816	1:PROGRESSION	NA	NA	NA	NA	NA	1	Primary
gbm_tcga_pan_can_atlas_2018	TCGA-06-0409	TCGA-06-0409-01	NA	NA	NA	16	NA	Glioblastoma	GBM	Glioblastoma Multiforme	NA	NA	NA	NA	NA	72.36085084	1:DEAD WITH TUMOR	NA	NA	0.3387	NA	NA	NA	NA	NA	NA	NA	No	NA	NA	NA	NA	GBM	72.36085084	1:DECEASED	NA	NA	NA	NA	NA	10.98070158	1:PROGRESSION	NA	NA	NA	NA	NA	1	Primary
gbm_tcga_pan_can_atlas_2018	TCGA-06-0410	TCGA-06-0410-01	NA	NA	NA	23	NA	Glioblastoma	GBM	Glioblastoma Multiforme	NA	NA	NA	NA	NA	4.701318342	1:DEAD WITH TUMOR	NA	NA	0.4775	NA	NA	NA	NA	NA	NA	NA	No	NA	NA	NA	NA	GBM	4.701318342	1:DECEASED	NA	NA	NA	NA	NA	4.701318342	1:PROGRESSION	NA	NA	NA	NA	NA	1	Primary
gbm_tcga_pan_can_atlas_2018	TCGA-06-0412	TCGA-06-0412-01	NA	NA	NA	6	NA	Glioblastoma	GBM	Glioblastoma Multiforme	NA	NA	NA	NA	NA	9.567018444	1:DEAD WITH TUMOR	NA	NA	0.1628	NA	NA	NA	NA	NA	NA	NA	No	NA	NA	NA	NA	GBM	9.567018444	1:DECEASED	NA	NA	NA	NA	NA	4.273925765	1:PROGRESSION	NA	NA	NA	NA	NA	1	Primary
gbm_tcga_pan_can_atlas_2018	TCGA-06-0413	TCGA-06-0413-01	NA	NA	NA	5	NA	Glioblastoma	GBM	Glioblastoma Multiforme	NA	NA	NA	NA	NA	3.156129796	1:DEAD WITH TUMOR	NA	NA	0.1698	NA	NA	NA	NA	NA	NA	NA	No	NA	NA	NA	NA	GBM	3.156129796	1:DECEASED	NA	NA	NA	NA	NA	3.156129796	1:PROGRESSION	NA	NA	NA	NA	NA	1	Primary
gbm_tcga_pan_can_atlas_2018	TCGA-06-0414	TCGA-06-0414-01	NA	NA	NA	26	NA	Glioblastoma	GBM	Glioblastoma Multiforme	NA	NA	NA	NA	NA	35.11194398	0:ALIVE OR DEAD TUMOR FREE	NA	NA	0.5239	NA	NA	NA	NA	NA	NA	NA	No	NA	NA	NA	NA	GBM	35.11194398	1:DECEASED	NA	NA	NA	NA	NA	33.30374462	1:PROGRESSION	NA	NA	NA	NA	NA	1	Primary
gbm_tcga_pan_can_atlas_2018	TCGA-06-0644	TCGA-06-0644-01	NA	NA	NA	9	43	Glioblastoma	GBM	Glioblastoma Multiforme	NA	NA	NA	NA	NA	12.62451918	1:DEAD WITH TUMOR	NA	NA	0.1618	AFR_ADMIX	NA	NA	NA	NA	NA	NA	No	0.2763	0.06	47	NA	GBM	12.62451918	1:DECEASED	NA	NA	NA	NA	NA	2.794489923	1:PROGRESSION	NA	NA	NA	NA	18	1	Primary
gbm_tcga_pan_can_atlas_2018	TCGA-06-0645	TCGA-06-0645-01	NA	NA	NA	10	23	Glioblastoma	GBM	Glioblastoma Multiforme	NA	NA	NA	NA	NA	5.753361607	1:DEAD WITH TUMOR	NA	NA	0.1504	EUR	NA	NA	NA	NA	NA	NA	No	0.2765	0.01	53	NA	GBM	5.753361607	1:DECEASED	NA	NA	NA	NA	NA	5.753361607	1:PROGRESSION	NA	NA	NA	NA	-8	1	Primary
gbm_tcga_pan_can_atlas_2018	TCGA-06-0646	TCGA-06-0646-01	NA	NA	NA	6	7	Glioblastoma	GBM	Glioblastoma Multiforme	NA	NA	NA	NA	NA	5.753361607	1:DEAD WITH TUMOR	NA	NA	0.1651	EUR	NA	NA	NA	NA	NA	NA	No	0.2839	0.13	31	NA	GBM	5.753361607	1:DECEASED	NA	NA	NA	NA	NA	2.958871684	1:PROGRESSION	NA	NA	NA	NA	8	1	Primary
gbm_tcga_pan_can_atlas_2018	TCGA-06-0648	TCGA-06-0648-01	NA	NA	NA	6	NA	Glioblastoma	GBM	Glioblastoma Multiforme	NA	NA	NA	NA	NA	9.797152908	1:DEAD WITH TUMOR	NA	NA	0.1830	EUR	NA	NA	NA	NA	NA	NA	No	0.2804	0.07	57	NA	GBM	9.797152908	1:DECEASED	NA	NA	NA	NA	NA	6.641023112	1:PROGRESSION	NA	NA	NA	NA	NA	1	Primary
gbm_tcga_pan_can_atlas_2018	TCGA-06-0649	TCGA-06-0649-01	NA	NA	NA	7	-17	Glioblastoma	GBM	Glioblastoma Multiforme	NA	NA	NA	NA	NA	2.104086531	1:DEAD WITH TUMOR	NA	NA	0.2981	AFR	NA	NA	NA	NA	NA	NA	No	0.2803	0.18	114	NA	GBM	2.104086531	1:DECEASED	NA	NA	NA	NA	NA	2.104086531	1:PROGRESSION	NA	NA	NA	NA	-12	1	Primary
gbm_tcga_pan_can_atlas_2018	TCGA-06-0650	TCGA-06-0650-01	NA	NA	NA	6	NA	Glioblastoma	GBM	Glioblastoma Multiforme	NA	NA	NA	NA	NA	23.57234441	1:DEAD WITH TUMOR	NA	NA	0.0010	EUR	NA	NA	NA	NA	NA	NA	No	0.2922	0	34	NA	GBM	23.57234441	1:DECEASED	NA	NA	NA	NA	NA	11.53959957	1:PROGRESSION	NA	NA	NA	NA	NA	1	Primary
gbm_tcga_pan_can_atlas_2018	TCGA-06-0686	TCGA-06-0686-01	NA	NA	NA	4	29	Glioblastoma	GBM	Glioblastoma Multiforme	NA	NA	NA	NA	NA	14.20258408	1:DEAD WITH TUMOR	NA	NA	0.2470	EUR	NA	NA	NA	NA	NA	NA	No	0.2763	0.04	57	NA	GBM	14.20258408	1:DECEASED	NA	NA	NA	NA	NA	5.260216326	1:PROGRESSION	NA	NA	NA	NA	12	1	Primary
gbm_tcga_pan_can_atlas_2018	TCGA-06-0743	TCGA-06-0743-01	NA	NA	NA	8	-7	Glioblastoma	GBM	Glioblastoma Multiforme	NA	NA	NA	NA	NA	26.39971069	1:DEAD WITH TUMOR	NA	NA	0.1855	EUR	NA	NA	NA	NA	NA	NA	No	0.2901	0.02	85	NA	GBM	26.39971069	1:DECEASED	NA	NA	NA	NA	NA	5.786237959	1:PROGRESSION	NA	NA	NA	NA	-16	1	Primary
gbm_tcga_pan_can_atlas_2018	TCGA-06-0744	TCGA-06-0744-01	NA	NA	NA	7	-3	Glioblastoma	GBM	Glioblastoma Multiforme	NA	NA	NA	NA	NA	46.88167801	1:DEAD WITH TUMOR	NA	NA	0.1878	EUR	NA	NA	NA	NA	NA	NA	No	0.2839	0.35	64	NA	GBM	46.88167801	1:DECEASED	NA	NA	NA	NA	NA	41.98310156	1:PROGRESSION	NA	NA	NA	NA	-4	1	Primary
gbm_tcga_pan_can_atlas_2018	TCGA-06-0745	TCGA-06-0745-01	NA	NA	NA	7	27	Glioblastoma	GBM	Glioblastoma Multiforme	NA	NA	NA	NA	NA	7.857448138	1:DEAD WITH TUMOR	NA	NA	0.2292	EUR	NA	NA	NA	NA	NA	NA	No	0.2711	0.25	44	NA	GBM	7.857448138	1:DECEASED	NA	NA	NA	NA	NA	3.024624388	1:PROGRESSION	NA	NA	NA	NA	12	1	Primary
gbm_tcga_pan_can_atlas_2018	TCGA-06-0747	TCGA-06-0747-01	NA	NA	NA	7	-17	Glioblastoma	GBM	Glioblastoma Multiforme	NA	NA	NA	NA	NA	2.695860867	1:DEAD WITH TUMOR	NA	NA	0.1674	EUR	NA	NA	NA	NA	NA	NA	No	0.2796	0.52	66	NA	GBM	2.695860867	1:DECEASED	NA	NA	NA	NA	NA	2.695860867	1:PROGRESSION	NA	NA	NA	NA	-2	1	Primary
gbm_tcga_pan_can_atlas_2018	TCGA-06-0749	TCGA-06-0749-01	NA	NA	NA	6	3	Glioblastoma	GBM	Glioblastoma Multiforme	NA	NA	NA	NA	NA	2.695860867	1:DEAD WITH TUMOR	NA	NA	0.1563	AFR	NA	NA	NA	NA	NA	NA	No	0.2779	0.23	47	NA	GBM	2.695860867	1:DECEASED	NA	NA	NA	NA	NA	2.695860867	1:PROGRESSION	NA	NA	NA	NA	-22	1	Primary
gbm_tcga_pan_can_atlas_2018	TCGA-06-0750	TCGA-06-0750-01	NA	NA	NA	7	13	Glioblastoma	GBM	Glioblastoma Multiforme	NA	NA	NA	NA	NA	0.920537857	1:DEAD WITH TUMOR	NA	NA	0.1925	EUR	NA	NA	NA	NA	NA	NA	No	0.2667	0.02	33	NA	GBM	0.920537857	1:DECEASED	NA	NA	NA	NA	NA	0.920537857	1:PROGRESSION	NA	NA	NA	NA	-10	1	Primary
gbm_tcga_pan_can_atlas_2018	TCGA-06-0875	TCGA-06-0875-01	NA	NA	NA	11	NA	Glioblastoma	GBM	Glioblastoma Multiforme	NA	NA	NA	NA	NA	43.4625374	0:ALIVE OR DEAD TUMOR FREE	NA	NA	0.2496	EUR	NA	NA	NA	NA	NA	NA	No	0.2665	0.42	62	NA	GBM	43.4625374	0:LIVING	NA	NA	NA	NA	NA	9.172502219	1:PROGRESSION	NA	NA	NA	NA	NA	1	Primary
gbm_tcga_pan_can_atlas_2018	TCGA-06-0876	TCGA-06-0876-01	NA	NA	NA	6	NA	Glioblastoma	GBM	Glioblastoma Multiforme	NA	NA	NA	NA	NA	46.19127462	0:ALIVE OR DEAD TUMOR FREE	NA	NA	0.1359	AFR	NA	NA	NA	NA	NA	NA	No	0.295	0.29	63	NA	GBM	46.19127462	0:LIVING	NA	NA	NA	NA	NA	13.93957327	1:PROGRESSION	NA	NA	NA	NA	NA	1	Primary
gbm_tcga_pan_can_atlas_2018	TCGA-06-0877	TCGA-06-0877-01	NA	NA	NA	12	NA	Glioblastoma	GBM	Glioblastoma Multiforme	NA	NA	NA	NA	NA	6.706775816	0:ALIVE OR DEAD TUMOR FREE	NA	NA	0.2759	EUR	NA	NA	NA	NA	NA	NA	No	0.2669	0.01	62	NA	GBM	6.706775816	0:LIVING	NA	NA	NA	NA	NA	6.706775816	0:CENSORED	NA	NA	NA	NA	NA	1	Primary
gbm_tcga_pan_can_atlas_2018	TCGA-06-0878	TCGA-06-0878-01	NA	NA	NA	8	13	Glioblastoma	GBM	Glioblastoma Multiforme	NA	NA	NA	NA	NA	7.167044745	0:ALIVE OR DEAD TUMOR FREE	NA	NA	0.2168	EUR	NA	NA	NA	NA	NA	NA	Yes	0.267	0.32	40	NA	GBM	7.167044745	0:LIVING	NA	NA	NA	NA	NA	2.169839235	1:PROGRESSION	NA	NA	NA	NA	4	1	Primary
gbm_tcga_pan_can_atlas_2018	TCGA-06-0879	TCGA-06-0879-01	NA	NA	NA	9	NA	Glioblastoma	GBM	Glioblastoma Multiforme	NA	NA	NA	NA	NA	40.40503666	1:DEAD WITH TUMOR	NA	NA	0.2177	EUR	NA	NA	NA	NA	NA	NA	No	0.2771	0.26	46	NA	GBM	40.40503666	1:DECEASED	NA	NA	NA	NA	NA	22.98057008	1:PROGRESSION	NA	NA	NA	NA	NA	1	Primary
gbm_tcga_pan_can_atlas_2018	TCGA-06-0881	TCGA-06-0881-01	NA	NA	NA	NA	NA	Glioblastoma	GBM	Glioblastoma Multiforme	NA	NA	NA	NA	NA	16.56968143	1:DEAD WITH TUMOR	NA	NA	0.0011	EUR	NA	NA	NA	NA	NA	NA	No	0.2581	0	19	NA	GBM	16.56968143	1:DECEASED	NA	NA	NA	NA	NA	4.635565638	1:PROGRESSION	NA	NA	NA	NA	NA	1	Primary
gbm_tcga_pan_can_atlas_2018	TCGA-06-0882	TCGA-06-0882-01	NA	NA	NA	8	-17	Glioblastoma	GBM	Glioblastoma Multiforme	NA	NA	NA	NA	NA	20.77785449	1:DEAD WITH TUMOR	NA	NA	0.1664	EUR	NA	NA	NA	NA	NA	NA	Yes	0.2696	0.09	32	NA	GBM	20.77785449	1:DECEASED	NA	NA	NA	NA	NA	7.002662985	1:PROGRESSION	NA	NA	NA	NA	-8	1	Primary
gbm_tcga_pan_can_atlas_2018	TCGA-06-0939	TCGA-06-0939-01	NA	NA	NA	5	NA	Glioblastoma	GBM	Glioblastoma Multiforme	NA	NA	NA	NA	NA	26.76135056	1:DEAD WITH TUMOR	NA	NA	0.1352	EUR	NA	NA	NA	NA	NA	NA	No	0.2797	0.63	58	NA	GBM	26.76135056	1:DECEASED	NA	NA	NA	NA	NA	10.81631982	1:PROGRESSION	NA	NA	NA	NA	NA	1	Primary
gbm_tcga_pan_can_atlas_2018	TCGA-06-1084	TCGA-06-1084-01	54	NA	NA	7	NA	Glioblastoma	GBM	Glioblastoma Multiforme	226	-19899	0	NA	NA	23.93398429	1:DEAD WITH TUMOR	Not Hispanic Or Latino	5/11/09	0.2901	AFR_ADMIX	NA	No	C71.9	9440/3	C71.9	Yes	No	0.2907	0.3	90	NA	GBM	23.93398429	1:DECEASED	ac3582a9-46b1-4322-95fa-9e8b149b8044	NA	NA	NA	With Tumor	6.838281224	1:PROGRESSION	NA	NA	Black or African American	Yes	NA	1	Primary
gbm_tcga_pan_can_atlas_2018	TCGA-06-1086	TCGA-06-1086-01	42	NA	NA	18	NA	Glioblastoma	GBM	Glioblastoma Multiforme	193	-15645	0	NA	NA	6.838281224	1:DEAD WITH TUMOR	Not Hispanic Or Latino	5/11/09	0.3740	AFR_ADMIX	NA	No	C71.9	9440/3	C71.9	Yes	No	NA	NA	NA	NA	GBM	6.838281224	1:DECEASED	97686ab2-3b7e-4b21-9bf3-9a5a01709e04	NA	NA	NA	With Tumor	6.838281224	1:PROGRESSION	NA	NA	Black or African American	Yes	NA	1	Primary
gbm_tcga_pan_can_atlas_2018	TCGA-06-1087	TCGA-06-1087-01	75	NA	NA	27	NA	Glioblastoma	GBM	Glioblastoma Multiforme	109	-27658	0	NA	NA	4.043791301	1:DEAD WITH TUMOR	Not Hispanic Or Latino	5/11/09	0.5650	EUR	NA	No	C71.9	9440/3	C71.9	Yes	No	0.3224	0.81	87	NA	GBM	4.043791301	1:DECEASED	98dd5ea6-8d40-4963-bbae-2d37001d71c8	NA	NA	NA	With Tumor	3.583522372	1:PROGRESSION	NA	NA	White	Yes	NA	1	Primary
gbm_tcga_pan_can_atlas_2018	TCGA-06-1800	TCGA-06-1800-01	61	NA	NA	6	NA	Glioblastoma	GBM	Glioblastoma Multiforme	815	-22332	0	NA	NA	26.79422691	1:DEAD WITH TUMOR	Not Hispanic Or Latino	8/19/09	0.2443	EUR	NA	No	C71.9	9440/3	C71.9	Yes	No	0.2667	0.15	69	NA	GBM	26.79422691	1:DECEASED	b1ce95bf-7441-4aac-8131-19a177d2b8ac	NA	NA	NA	With Tumor	24.65726403	1:PROGRESSION	NA	NA	White	Yes	NA	1	Primary
gbm_tcga_pan_can_atlas_2018	TCGA-06-1801	TCGA-06-1801-01	56	NA	NA	4	NA	Glioblastoma	GBM	Glioblastoma Multiforme	263	-20538	0	NA	NA	11.83548673	1:DEAD WITH TUMOR	Not Hispanic Or Latino	8/19/09	0.1542	EUR	NA	No	C71.9	9440/3	C71.9	Yes	No	0.2811	0.54	245	NA	GBM	11.83548673	1:DECEASED	bdc75722-1076-49f3-8dc7-f2b91e5a15eb	NA	NA	NA	With Tumor	7.627313673	1:PROGRESSION	NA	NA	White	Yes	NA	1	Primary
gbm_tcga_pan_can_atlas_2018	TCGA-06-1802	TCGA-06-1802-01	61	NA	NA	5	NA	Glioblastoma	GBM	Glioblastoma Multiforme	240	-22537	0	NA	NA	15.32038005	1:DEAD WITH TUMOR	Not Hispanic Or Latino	8/19/09	0.1998	EUR	NA	No	C71.9	9440/3	C71.9	Yes	No	0.2859	2.26	530	NA	GBM	15.32038005	1:DECEASED	13d12179-3182-4f41-85a2-90fd50e51480	NA	NA	NA	With Tumor	2.662984515	1:PROGRESSION	NA	NA	White	Yes	NA	1	Primary
gbm_tcga_pan_can_atlas_2018	TCGA-06-1804	TCGA-06-1804-01	81	NA	NA	6	-29	Glioblastoma	GBM	Glioblastoma Multiforme	414	-29802	0	NA	NA	13.61080975	1:DEAD WITH TUMOR	Not Hispanic Or Latino	9/26/11	0.1633	EUR	NA	No	C71.9	9440/3	C71.9	Yes	Yes	0.2911	0.14	67	NA	GBM	13.61080975	1:DECEASED	9348e446-0e43-4210-b07e-c534980cbf62	NA	NA	NA	With Tumor	13.61080975	1:PROGRESSION	NA	NA	White	No	-12	1	Primary
gbm_tcga_pan_can_atlas_2018	TCGA-06-1805	TCGA-06-1805-01	28	NA	NA	4	NA	Glioblastoma	GBM	Glioblastoma Multiforme	1031	-10542	0	NA	NA	33.89551895	0:ALIVE OR DEAD TUMOR FREE	Not Hispanic Or Latino	8/19/09	0.1020	EUR_ADMIX	NA	No	C71.9	9440/3	C71.9	Yes	No	0.3011	1.31	312	NA	GBM	33.89551895	0:LIVING	9f004b8a-f202-419d-a4d8-01f9430eaca5	NA	NA	NA	With Tumor	33.89551895	0:CENSORED	NA	NA	White	Yes	NA	1	Primary
gbm_tcga_pan_can_atlas_2018	TCGA-06-1806	TCGA-06-1806-01	47	NA	NA	8	NA	Glioblastoma	GBM	Glioblastoma Multiforme	NA	-17296	0	NA	NA	15.32038005	1:DEAD WITH TUMOR	Not Hispanic Or Latino	9/18/13	0.1639	EUR	NA	No	C71.9	9440/3	C71.9	Yes	No	0.3197	0	22	NA	GBM	15.32038005	1:DECEASED	a0339182-2fd6-459d-9703-422474222e76	NA	NA	NA	With Tumor	8.416346122	1:PROGRESSION	NA	No	White	Yes	NA	1	Primary
gbm_tcga_pan_can_atlas_2018	TCGA-06-2557	TCGA-06-2557-01	76	NA	NA	9	-13	Glioblastoma	GBM	Glioblastoma Multiforme	33	-27980	0	NA	NA	1.084919617	1:DEAD WITH TUMOR	Not Hispanic Or Latino	3/22/10	0.2655	AFR_ADMIX	NA	No	C71.9	9440/3	C71.9	Yes	Yes	0.2881	0.15	39	NA	GBM	1.084919617	1:DECEASED	6c28f086-6a25-40b6-93eb-bba0014acda6	NA	NA	NA	With Tumor	1.084919617	1:PROGRESSION	NA	NA	Black or African American	No	-4	1	Primary
gbm_tcga_pan_can_atlas_2018	TCGA-06-2558	TCGA-06-2558-01	75	NA	NA	7	11	Glioblastoma	GBM	Glioblastoma Multiforme	23	-27511	0	NA	NA	12.49301378	NA	Not Hispanic Or Latino	3/22/10	0.2007	ADMIX	NA	No	C71.9	9440/3	C71.9	Yes	Yes	0.2652	0.19	71	NA	GBM	12.49301378	1:DECEASED	cf286533-5c8a-40f3-9c69-f46264c7893b	NA	NA	NA	NA	12.49301378	0:CENSORED	NA	NA	White	Yes	10	1	Primary
gbm_tcga_pan_can_atlas_2018	TCGA-06-2559	TCGA-06-2559-01	83	NA	NA	4	25	Glioblastoma	GBM	Glioblastoma Multiforme	150	-30580	0	NA	NA	4.931452806	1:DEAD WITH TUMOR	Not Hispanic Or Latino	3/22/10	0.1216	EUR_ADMIX	NA	No	C71.9	9440/3	C71.9	Yes	Yes	0.2742	0.08	53	NA	GBM	4.931452806	1:DECEASED	ca893d12-3d6c-4e6f-b0e7-7f4eb8bb724b	NA	NA	NA	With Tumor	4.931452806	1:PROGRESSION	NA	NA	White	Yes	14	1	Primary
gbm_tcga_pan_can_atlas_2018	TCGA-06-2561	TCGA-06-2561-01	53	NA	NA	13	-13	Glioblastoma	GBM	Glioblastoma Multiforme	282	-19505	0	NA	NA	17.65460105	1:DEAD WITH TUMOR	Not Hispanic Or Latino	3/22/10	0.3097	EAS	NA	No	C71.9	9440/3	C71.9	Yes	Yes	0.2728	0.17	37	NA	GBM	17.65460105	1:DECEASED	d6a48eb1-7c20-4ae3-ae35-b6b641238ef1	NA	NA	NA	With Tumor	2.564355459	1:PROGRESSION	NA	NA	White	Yes	-8	1	Primary
gbm_tcga_pan_can_atlas_2018	TCGA-06-2562	TCGA-06-2562-01	81	NA	NA	8	7	Glioblastoma	GBM	Glioblastoma Multiforme	86	-29753	0	NA	NA	12.55876648	1:DEAD WITH TUMOR	Not Hispanic Or Latino	3/22/10	0.1989	EUR	NA	No	C71.9	9440/3	C71.9	Yes	Yes	0.2614	0.23	58	NA	GBM	12.55876648	1:DECEASED	e3251837-f6f3-4dad-856f-108e20d03dad	NA	NA	NA	With Tumor	4.964329158	1:PROGRESSION	NA	NA	White	Yes	-2	1	Primary
gbm_tcga_pan_can_atlas_2018	TCGA-06-2563	TCGA-06-2563-01	72	NA	NA	8	-1	Glioblastoma	GBM	Glioblastoma Multiforme	932	-26643	0	NA	NA	30.6407601	0:ALIVE OR DEAD TUMOR FREE	Not Hispanic Or Latino	3/22/10	0.1697	EUR	NA	No	C71.9	9440/3	C71.9	Yes	Yes	0.2704	0.26	66	NA	GBM	30.6407601	0:LIVING	ba383ea6-c885-49f0-bddc-e00be0230a6b	NA	NA	NA	With Tumor	18.21349903	1:PROGRESSION	NA	NA	White	Yes	-4	1	Primary
gbm_tcga_pan_can_atlas_2018	TCGA-06-2564	TCGA-06-2564-01	50	NA	NA	4	-9	Glioblastoma	GBM	Glioblastoma Multiforme	181	-18435	0	NA	NA	5.950619719	0:ALIVE OR DEAD TUMOR FREE	Not Hispanic Or Latino	3/22/10	0.1122	EUR	NA	No	C71.9	9440/3	C71.9	Yes	Yes	0.2692	0.07	57	NA	GBM	5.950619719	0:LIVING	8ff9f921-f9e9-41c1-a5d4-891fd4cfe979	NA	NA	NA	With Tumor	5.950619719	0:CENSORED	NA	NA	White	Yes	-2	1	Primary
gbm_tcga_pan_can_atlas_2018	TCGA-06-2565	TCGA-06-2565-01	59	NA	NA	8	-21	Glioblastoma	GBM	Glioblastoma Multiforme	207	-21559	0	NA	NA	16.63543413	1:DEAD WITH TUMOR	Not Hispanic Or Latino	3/22/10	0.1404	SAS_ADMIX	NA	No	C71.9	9440/3	C71.9	Yes	Yes	0.2816	0.36	44	NA	GBM	16.63543413	1:DECEASED	c7b4fd72-b45d-4524-8424-983120abfec0	NA	NA	NA	With Tumor	5.851990663	1:PROGRESSION	NA	NA	Asian	Yes	-14	1	Primary
gbm_tcga_pan_can_atlas_2018	TCGA-06-2566	TCGA-06-2566-01	23	NA	NA	0	NA	Glioblastoma	GBM	Glioblastoma Multiforme	182	-8428	0	NA	NA	5.983496071	1:DEAD WITH TUMOR	Not Hispanic Or Latino	3/22/10	0.0816	EUR	NA	No	C71.9	9440/3	C71.9	Yes	No	0.2775	1.1	207	NA	GBM	5.983496071	1:DECEASED	ae5b2e48-d186-4e77-a797-dcc3b3ca4847	NA	NA	NA	With Tumor	5.983496071	1:PROGRESSION	NA	NA	White	Yes	NA	1	Primary
gbm_tcga_pan_can_atlas_2018	TCGA-06-2567	TCGA-06-2567-01	65	NA	NA	5	5	Glioblastoma	GBM	Glioblastoma Multiforme	133	-23759	0	NA	NA	4.372554821	1:DEAD WITH TUMOR	Not Hispanic Or Latino	3/22/10	0.1619	EUR	NA	No	C71.9	9440/3	C71.9	Yes	Yes	0.2749	0.04	48	NA	GBM	4.372554821	1:DECEASED	55a063b0-98ad-4700-b3ce-61bfe364fec8	NA	NA	NA	With Tumor	4.372554821	1:PROGRESSION	NA	NA	White	Yes	10	1	Primary
gbm_tcga_pan_can_atlas_2018	TCGA-06-2569	TCGA-06-2569-01	24	NA	NA	13	-13	Glioblastoma	GBM	Glioblastoma Multiforme	13	-8922	0	NA	NA	0.427392577	0:ALIVE OR DEAD TUMOR FREE	Not Hispanic Or Latino	3/22/10	0.5305	AFR_ADMIX	NA	No	C71.9	9440/3	C71.9	Yes	Yes	0.3081	1.96	33	NA	GBM	0.427392577	0:LIVING	620282f9-f932-4335-9c7d-ece53dcaf7a1	NA	NA	NA	With Tumor	0.427392577	0:CENSORED	NA	NA	Black or African American	NA	6	1	Primary
gbm_tcga_pan_can_atlas_2018	TCGA-06-2570	TCGA-06-2570-01	21	NA	NA	1	-7	Glioblastoma	GBM	Glioblastoma Multiforme	958	-7936	0	NA	NA	31.49554525	0:ALIVE OR DEAD TUMOR FREE	Not Hispanic Or Latino	3/22/10	0.0786	EUR	NA	No	C71.9	9440/3	C71.9	Yes	Yes	0.2611	0.29	35	NA	GBM	31.49554525	0:LIVING	b37d944c-c65c-46d6-bb8b-3eb37cb85b68	NA	NA	NA	With Tumor	31.49554525	0:CENSORED	NA	NA	White	Yes	6	1	Primary
gbm_tcga_pan_can_atlas_2018	TCGA-06-5408	TCGA-06-5408-01	54	NA	NA	6	11	Glioblastoma	GBM	Glioblastoma Multiforme	342	-20063	0	NA	NA	11.73685768	1:DEAD WITH TUMOR	Not Hispanic Or Latino	1/24/11	0.2419	EUR	NA	No	C71.9	9440/3	C71.9	Yes	Yes	0.2961	0	42	NA	GBM	11.73685768	1:DECEASED	af055b98-be6a-4012-ac64-f1b6539b23d0	NA	NA	NA	With Tumor	5.194463622	1:PROGRESSION	NA	NA	White	Yes	8	1	Primary
gbm_tcga_pan_can_atlas_2018	TCGA-06-5410	TCGA-06-5410-01	72	NA	NA	NA	21	Glioblastoma	GBM	Glioblastoma Multiforme	108	-26395	0	NA	NA	3.55064602	1:DEAD WITH TUMOR	Not Hispanic Or Latino	1/25/11	0.0000	EUR	NA	No	C71.9	9440/3	C71.9	Yes	Yes	0.2903	0	22	NA	GBM	3.55064602	1:DECEASED	884f867b-4a8b-4b67-8fe4-ab3f068be84e	NA	NA	NA	With Tumor	3.55064602	1:PROGRESSION	NA	NA	White	No	-6	1	Primary
gbm_tcga_pan_can_atlas_2018	TCGA-06-5411	TCGA-06-5411-01	51	NA	NA	6	7	Glioblastoma	GBM	Glioblastoma Multiforme	254	-18832	0	NA	NA	8.350593418	1:DEAD WITH TUMOR	Not Hispanic Or Latino	1/25/11	0.1427	EUR	NA	No	C71.9	9440/3	C71.9	Yes	Yes	0.2943	0	28	NA	GBM	8.350593418	1:DECEASED	3f960d3b-a58c-43d0-a8a4-f3555b399c9d	NA	NA	NA	With Tumor	7.035539337	1:PROGRESSION	NA	NA	White	Yes	-4	1	Primary
gbm_tcga_pan_can_atlas_2018	TCGA-06-5412	TCGA-06-5412-01	78	NA	NA	7	29	Glioblastoma	GBM	Glioblastoma Multiforme	138	-28762	0	NA	NA	4.536936582	1:DEAD WITH TUMOR	Not Hispanic Or Latino	1/25/11	0.0576	EUR	NA	No	C71.9	9440/3	C71.9	Yes	Yes	0.2833	0.01	52	NA	GBM	4.536936582	1:DECEASED	e6e2d4c3-d37c-4de3-ac68-b301800770f0	NA	NA	NA	With Tumor	2.89311898	1:PROGRESSION	NA	NA	White	Yes	-6	1	Primary
gbm_tcga_pan_can_atlas_2018	TCGA-06-5413	TCGA-06-5413-01	67	NA	NA	6	13	Glioblastoma	GBM	Glioblastoma Multiforme	268	-24477	0	NA	NA	8.810862347	0:ALIVE OR DEAD TUMOR FREE	Not Hispanic Or Latino	1/25/11	0.1798	EUR	NA	No	C71.9	9440/3	C71.9	Yes	Yes	0.2839	0	41	NA	GBM	8.810862347	0:LIVING	8d2e88d9-d8d0-4c42-8aa2-205a788dea58	NA	NA	NA	With Tumor	6.410888648	1:PROGRESSION	NA	NA	White	Yes	10	1	Primary
gbm_tcga_pan_can_atlas_2018	TCGA-06-5414	TCGA-06-5414-01	61	NA	NA	8	1	Glioblastoma	GBM	Glioblastoma Multiforme	273	-22527	0	NA	NA	8.975244107	0:ALIVE OR DEAD TUMOR FREE	Not Hispanic Or Latino	1/24/11	0.1865	EUR	NA	No	C71.9	9440/3	C71.9	Yes	Yes	0.268	0.02	33	NA	GBM	8.975244107	0:LIVING	7a650a2c-bc3f-4e0c-820e-4f492977107b	NA	NA	NA	With Tumor	5.490350791	1:PROGRESSION	NA	NA	White	Yes	-8	1	Primary
gbm_tcga_pan_can_atlas_2018	TCGA-06-5415	TCGA-06-5415-01	60	NA	NA	9	-3	Glioblastoma	GBM	Glioblastoma Multiforme	260	-22213	0	NA	NA	8.54785153	0:ALIVE OR DEAD TUMOR FREE	Not Hispanic Or Latino	1/24/11	0.2468	EUR	NA	No	C71.9	9440/3	C71.9	Yes	Yes	0.2682	0.06	43	NA	GBM	8.54785153	0:LIVING	713190ed-c6c1-4695-814b-85ca9b95e6a0	NA	NA	NA	With Tumor	8.54785153	0:CENSORED	NA	NA	White	Yes	-2	1	Primary
gbm_tcga_pan_can_atlas_2018	TCGA-06-5416	TCGA-06-5416-01	23	NA	NA	8	37	Glioblastoma	GBM	Glioblastoma Multiforme	204	-8533	0	NA	NA	6.706775816	0:ALIVE OR DEAD TUMOR FREE	Not Hispanic Or Latino	1/24/11	0.2617	EUR	NA	No	C71.9	9440/3	C71.9	Yes	Yes	0.2849	1	12175	NA	GBM	6.706775816	0:LIVING	3a3fc890-1985-4353-861b-dc3abfb364b1	NA	NA	NA	With Tumor	6.706775816	0:CENSORED	NA	NA	White	Yes	16	1	Primary
gbm_tcga_pan_can_atlas_2018	TCGA-06-5417	TCGA-06-5417-01	45	NA	NA	NA	-9	Glioblastoma	GBM	Glioblastoma Multiforme	155	-16572	0	NA	NA	5.095834566	0:ALIVE OR DEAD TUMOR FREE	Not Hispanic Or Latino	1/24/11	NA	EUR	NA	No	C71.9	9440/3	C71.9	Yes	No	0.2709	0.3	51	NA	GBM	5.095834566	0:LIVING	74ce7e7f-e214-4b6e-8551-114a153ab7fb	NA	NA	NA	With Tumor	5.095834566	0:CENSORED	NA	NA	White	Yes	-2	1	Primary
gbm_tcga_pan_can_atlas_2018	TCGA-06-5418	TCGA-06-5418-01	75	NA	NA	7	31	Glioblastoma	GBM	Glioblastoma Multiforme	83	-27584	0	NA	NA	2.728737219	1:DEAD WITH TUMOR	Not Hispanic Or Latino	1/31/11	0.1658	EUR	NA	No	C71.9	9440/3	C71.9	Yes	Yes	0.2713	0.07	37	NA	GBM	2.728737219	1:DECEASED	51c3409d-5df7-4720-83db-0e6de065f82c	NA	NA	NA	With Tumor	2.728737219	1:PROGRESSION	NA	NA	White	No	0	1	Primary
gbm_tcga_pan_can_atlas_2018	TCGA-06-5856	TCGA-06-5856-01	58	NA	NA	12	27	Glioblastoma	GBM	Glioblastoma Multiforme	114	-21232	0	NA	NA	3.747904133	1:DEAD WITH TUMOR	Not Hispanic Or Latino	8/9/11	0.6770	EUR	NA	No	C71.9	9440/3	C71.9	Yes	Yes	0.2914	0.55	54	NA	GBM	3.747904133	1:DECEASED	f4fe7c02-be19-4929-8638-960e5776494c	NA	NA	NA	With Tumor	3.747904133	1:PROGRESSION	NA	NA	White	No	6	1	Primary
gbm_tcga_pan_can_atlas_2018	TCGA-06-5858	TCGA-06-5858-01	45	NA	NA	3	15	Glioblastoma	GBM	Glioblastoma Multiforme	187	-16662	0	NA	NA	6.147877832	0:ALIVE OR DEAD TUMOR FREE	Not Hispanic Or Latino	8/8/11	0.0800	EUR	NA	No	C71.9	9440/3	C71.9	Yes	Yes	0.3491	1.88	161	NA	GBM	6.147877832	0:LIVING	d1547b99-3c96-4c62-8261-5111bcf860a9	NA	NA	NA	With Tumor	3.189006148	1:PROGRESSION	NA	NA	White	Yes	18	1	Primary
gbm_tcga_pan_can_atlas_2018	TCGA-06-5859	TCGA-06-5859-01	63	NA	NA	10	-13	Glioblastoma	GBM	Glioblastoma Multiforme	139	-23211	0	NA	NA	4.569812934	0:ALIVE OR DEAD TUMOR FREE	Not Hispanic Or Latino	8/9/11	0.4078	EUR	NA	No	C71.9	9440/3	C71.9	Yes	Yes	0.3054	0.1	42	NA	GBM	4.569812934	0:LIVING	4644a15f-3115-4f27-86b2-b092419431e1	NA	NA	NA	With Tumor	4.569812934	0:CENSORED	NA	NA	White	Yes	4	1	Primary
gbm_tcga_pan_can_atlas_2018	TCGA-06-6388	TCGA-06-6388-01	64	NA	NA	8	NA	Glioblastoma	GBM	Glioblastoma Multiforme	120	-23519	0	NA	NA	5.227339974	1:DEAD WITH TUMOR	Not Hispanic Or Latino	8/8/11	0.1656	EUR	NA	No	C71.9	9440/3	C71.9	Yes	No	0.3143	0.01	45	NA	GBM	5.227339974	1:DECEASED	7eb1d526-923d-4b31-b8be-27d83b3dd025	NA	NA	NA	With Tumor	2.794489923	1:PROGRESSION	NA	NA	White	Yes	NA	1	Primary
gbm_tcga_pan_can_atlas_2018	TCGA-06-6389	TCGA-06-6389-01	49	NA	NA	12	NA	Glioblastoma	GBM	Glioblastoma Multiforme	237	-18248	0	NA	NA	7.791695434	0:ALIVE OR DEAD TUMOR FREE	Not Hispanic Or Latino	11/7/11	0.1242	EUR	NA	No	C71.9	9440/3	C71.9	Yes	No	0.2818	0	35	NA	GBM	7.791695434	0:LIVING	d9cae674-1100-44a4-8c61-2f15ea1b6214	NA	NA	NA	With Tumor	7.791695434	0:CENSORED	NA	NA	White	Yes	NA	1	Primary
gbm_tcga_pan_can_atlas_2018	TCGA-06-6390	TCGA-06-6390-01	58	NA	NA	13	NA	Glioblastoma	GBM	Glioblastoma Multiforme	164	-21328	0	NA	NA	5.391721735	1:DEAD WITH TUMOR	Not Hispanic Or Latino	11/7/11	0.2320	EUR	NA	No	C71.9	9440/3	C71.9	Yes	No	0.295	0	35	NA	GBM	5.391721735	1:DECEASED	3ed101b5-0007-4957-a25d-4cf43bde08b6	NA	NA	NA	With Tumor	5.391721735	1:PROGRESSION	NA	NA	White	Yes	NA	1	Primary
gbm_tcga_pan_can_atlas_2018	TCGA-06-6693	TCGA-06-6693-01	64	NA	NA	8	NA	Glioblastoma	GBM	Glioblastoma Multiforme	15	-23585	0	NA	NA	120.5575829	1:DEAD WITH TUMOR	Not Hispanic Or Latino	9/26/11	0.1589	EUR	NA	No	C71.9	9440/3	C71.9	Yes	No	0.31	0.27	43	NA	GBM	120.5575829	1:DECEASED	d27a7f17-fdc9-4325-b98b-ad6839cc88f5	NA	NA	NA	With Tumor	120.5575829	1:PROGRESSION	NA	NA	White	No	NA	1	Primary
gbm_tcga_pan_can_atlas_2018	TCGA-06-6694	TCGA-06-6694-01	76	NA	NA	16	NA	Glioblastoma	GBM	Glioblastoma Multiforme	224	-27909	0	NA	NA	7.364302857	1:DEAD WITH TUMOR	Not Hispanic Or Latino	9/26/11	0.3172	EUR	NA	No	C71.9	9440/3	C71.9	Yes	No	0.3127	0.19	70	NA	GBM	7.364302857	1:DECEASED	863d58e7-91c2-4602-98ed-c6c6e0859566	NA	NA	NA	With Tumor	7.364302857	1:PROGRESSION	NA	NA	White	NA	NA	1	Primary
gbm_tcga_pan_can_atlas_2018	TCGA-06-6695	TCGA-06-6695-01	64	NA	NA	9	NA	Glioblastoma	GBM	Glioblastoma Multiforme	253	-23426	0	NA	NA	8.317717066	0:ALIVE OR DEAD TUMOR FREE	Not Hispanic Or Latino	9/14/11	0.1715	EUR	NA	No	C71.9	9440/3	C71.9	Yes	No	0.318	0.03	55	NA	GBM	8.317717066	0:LIVING	0628cb4a-c480-4b2f-bd2e-bb33e6994302	NA	NA	NA	With Tumor	4.372554821	1:PROGRESSION	NA	NA	White	Yes	NA	1	Primary
gbm_tcga_pan_can_atlas_2018	TCGA-06-6697	TCGA-06-6697-01	65	NA	NA	9	NA	Glioblastoma	GBM	Glioblastoma Multiforme	391	-23763	0	NA	NA	12.85465365	0:ALIVE OR DEAD TUMOR FREE	Not Hispanic Or Latino	9/14/11	0.2048	EUR	NA	No	C71.9	9440/3	C71.9	Yes	No	0.3018	0	59	NA	GBM	12.85465365	0:LIVING	b28b3575-8097-4a97-b32a-5f0eeff64863	NA	NA	NA	With Tumor	10.06016372	1:PROGRESSION	NA	NA	White	Yes	NA	1	Primary
gbm_tcga_pan_can_atlas_2018	TCGA-06-6698	TCGA-06-6698-01	53	NA	NA	6	NA	Glioblastoma	GBM	Glioblastoma Multiforme	145	-19591	0	NA	NA	4.767071046	0:ALIVE OR DEAD TUMOR FREE	Not Hispanic Or Latino	9/14/11	0.1394	EUR	NA	No	C71.9	9440/3	C71.9	Yes	No	0.3509	1.56	34	NA	GBM	4.767071046	0:LIVING	c129c34a-8d40-4d98-b9ad-a10d3f7b3ee0	NA	NA	NA	With Tumor	4.767071046	0:CENSORED	NA	NA	White	Yes	NA	1	Primary
gbm_tcga_pan_can_atlas_2018	TCGA-06-6699	TCGA-06-6699-01	58	NA	NA	7	NA	Glioblastoma	GBM	Glioblastoma Multiforme	47	-21190	0	NA	NA	1.545188546	0:ALIVE OR DEAD TUMOR FREE	Not Hispanic Or Latino	9/14/11	0.1645	EUR	NA	No	C71.9	9440/3	C71.9	Yes	No	0.3093	0.08	52	NA	GBM	1.545188546	0:LIVING	9848f14b-8eab-4ac9-89b0-99a5ebf14696	NA	NA	NA	With Tumor	1.545188546	0:CENSORED	NA	NA	White	Yes	NA	1	Primary
gbm_tcga_pan_can_atlas_2018	TCGA-06-6700	TCGA-06-6700-01	76	NA	NA	4	NA	Glioblastoma	GBM	Glioblastoma Multiforme	145	-27850	0	NA	NA	4.767071046	0:ALIVE OR DEAD TUMOR FREE	Not Hispanic Or Latino	9/14/11	0.1095	EUR	NA	No	C71.9	9440/3	C71.9	Yes	No	0.3157	0	47	NA	GBM	4.767071046	0:LIVING	3dddfc44-7bb1-4974-8a65-a84fd4bac484	NA	NA	NA	With Tumor	4.767071046	0:CENSORED	NA	NA	White	Yes	NA	1	Primary
gbm_tcga_pan_can_atlas_2018	TCGA-06-6701	TCGA-06-6701-01	60	NA	NA	0	NA	Glioblastoma	GBM	Glioblastoma Multiforme	151	-22051	0	NA	NA	4.964329158	0:ALIVE OR DEAD TUMOR FREE	Not Hispanic Or Latino	9/14/11	0.0498	EUR	NA	No	C71.9	9440/3	C71.9	Yes	No	0.3067	0.02	34	NA	GBM	4.964329158	0:LIVING	13429a31-a193-4180-a8b2-cceaa21ecbfd	NA	NA	NA	With Tumor	4.964329158	0:CENSORED	NA	NA	White	Yes	NA	1	Primary
gbm_tcga_pan_can_atlas_2018	TCGA-06-A5U0	TCGA-06-A5U0-01	21	NA	NA	6	NA	Glioblastoma	GBM	Glioblastoma Multiforme	815	-7958	0	NA	NA	26.79422691	0:ALIVE OR DEAD TUMOR FREE	Not Hispanic Or Latino	5/13/13	0.2335	AFR_ADMIX	NA	No	C71.4	9440/3	C71.4	Yes	No	0.3472	0.05	32	Yes	GBM	26.79422691	0:LIVING	603D2B61-B636-4054-AC95-AB66DABB3B48	NA	NA	NA	With Tumor	3.287635204	1:PROGRESSION	NA	No	Black or African American	Yes	NA	1	Primary
gbm_tcga_pan_can_atlas_2018	TCGA-06-A5U1	TCGA-06-A5U1-01	78	NA	NA	9	NA	Glioblastoma	GBM	Glioblastoma Multiforme	NA	-28545	0	NA	NA	1.873952066	1:DEAD WITH TUMOR	Not Hispanic Or Latino	5/13/13	0.2688	AFR	NA	No	C71.4	9440/3	C71.4	Yes	No	0.3227	0	52	NA	GBM	1.873952066	1:DECEASED	81648978-A543-4EAE-8848-98DDF1CB832B	NA	NA	NA	With Tumor	1.873952066	1:PROGRESSION	NA	No	Black or African American	No	NA	1	Primary
gbm_tcga_pan_can_atlas_2018	TCGA-06-A6S0	TCGA-06-A6S0-01	79	NA	NA	4	NA	Glioblastoma	GBM	Glioblastoma Multiforme	NA	-29037	0	NA	NA	3.123253444	1:DEAD WITH TUMOR	Not Hispanic Or Latino	10/1/13	0.1683	AFR_ADMIX	NA	No	C71.9	9440/3	C71.9	Yes	No	0.3315	0.05	54	NA	GBM	3.123253444	1:DECEASED	820AEA32-8F1C-478B-AB56-8171425CD76B	NA	NA	NA	With Tumor	3.123253444	1:PROGRESSION	NA	No	Black or African American	Yes	NA	1	Primary
gbm_tcga_pan_can_atlas_2018	TCGA-06-A6S1	TCGA-06-A6S1-01	53	NA	NA	9	NA	Glioblastoma	GBM	Glioblastoma Multiforme	NA	-19443	0	NA	NA	2.564355459	1:DEAD WITH TUMOR	Not Hispanic Or Latino	10/1/13	0.2619	AFR	NA	No	C71.9	9440/3	C71.9	Yes	No	0.3301	0	45	NA	GBM	2.564355459	1:DECEASED	E3953994-0299-4E04-9423-6153B142FB8E	NA	NA	NA	With Tumor	1.512312194	1:PROGRESSION	NA	No	Black or African American	Yes	NA	1	Primary
gbm_tcga_pan_can_atlas_2018	TCGA-06-A7TK	TCGA-06-A7TK-01	64	NA	NA	8	NA	Glioblastoma	GBM	Glioblastoma Multiforme	164	-23674	0	NA	NA	14.59710031	1:DEAD WITH TUMOR	Not Hispanic Or Latino	12/23/13	0.1944	AFR_ADMIX	NA	No	C71.1	9440/3	C71.1	Yes	No	0.3082	0.01	51	Yes	GBM	14.59710031	1:DECEASED	41685C5A-A548-483A-8A20-305AD8D61771	NA	NA	NA	With Tumor	11.2437124	1:PROGRESSION	NA	No	Black or African American	Yes	NA	1	Primary
gbm_tcga_pan_can_atlas_2018	TCGA-06-A7TL	TCGA-06-A7TL-01	30	NA	NA	4	NA	Glioblastoma	GBM	Glioblastoma Multiforme	539	-11297	0	NA	NA	17.72035375	0:ALIVE OR DEAD TUMOR FREE	Not Hispanic Or Latino	2/5/14	0.1837	AFR_ADMIX	NA	No	C71.8	9440/3	C71.8	Yes	No	0.3372	0.08	28	No	GBM	17.72035375	0:LIVING	0CA72EBD-FF33-45B8-A97C-3F1435603D71	NA	NA	NA	With Tumor	6.180754184	1:PROGRESSION	NA	No	Black or African American	Yes	NA	1	Primary
gbm_tcga_pan_can_atlas_2018	TCGA-08-0244	TCGA-08-0244-01	NA	NA	NA	5	NA	Glioblastoma	GBM	Glioblastoma Multiforme	NA	NA	NA	NA	NA	22.68468291	1:DEAD WITH TUMOR	NA	NA	0.1865	EUR	NA	NA	NA	NA	NA	NA	No	NA	NA	NA	NA	GBM	22.68468291	1:DECEASED	NA	NA	NA	NA	NA	15.91215439	1:PROGRESSION	NA	NA	NA	NA	NA	1	Primary
gbm_tcga_pan_can_atlas_2018	TCGA-08-0245	TCGA-08-0245-01	NA	NA	NA	11	NA	Glioblastoma	GBM	Glioblastoma Multiforme	NA	NA	NA	NA	NA	37.8406812	1:DEAD WITH TUMOR	NA	NA	0.4760	AFR	NA	NA	NA	NA	NA	NA	No	NA	NA	NA	NA	GBM	37.8406812	1:DECEASED	NA	NA	NA	NA	NA	15.221751	1:PROGRESSION	NA	NA	NA	NA	NA	1	Primary
gbm_tcga_pan_can_atlas_2018	TCGA-08-0246	TCGA-08-0246-01	NA	NA	NA	21	NA	Glioblastoma	GBM	Glioblastoma Multiforme	NA	NA	NA	NA	NA	4.175296709	1:DEAD WITH TUMOR	NA	NA	0.5416	EUR	NA	NA	NA	NA	NA	NA	No	NA	NA	NA	NA	GBM	4.175296709	1:DECEASED	NA	NA	NA	NA	NA	3.38626426	1:PROGRESSION	NA	NA	NA	NA	NA	1	Primary
gbm_tcga_pan_can_atlas_2018	TCGA-08-0344	TCGA-08-0344-01	NA	NA	NA	2	NA	Glioblastoma	GBM	Glioblastoma Multiforme	NA	NA	NA	NA	NA	115.8562646	1:DEAD WITH TUMOR	NA	NA	0.0614	EUR	NA	NA	NA	NA	NA	NA	No	NA	NA	NA	NA	GBM	115.8562646	1:DECEASED	NA	NA	NA	NA	NA	61.80754184	1:PROGRESSION	NA	NA	NA	NA	NA	1	Primary
gbm_tcga_pan_can_atlas_2018	TCGA-08-0345	TCGA-08-0345-01	NA	NA	NA	6	NA	Glioblastoma	GBM	Glioblastoma Multiforme	NA	NA	NA	NA	NA	1.742446658	1:DEAD WITH TUMOR	NA	NA	0.1755	EUR	NA	NA	NA	NA	NA	NA	No	NA	NA	NA	NA	GBM	1.742446658	1:DECEASED	NA	NA	NA	NA	NA	1.742446658	1:PROGRESSION	NA	NA	NA	NA	NA	1	Primary
gbm_tcga_pan_can_atlas_2018	TCGA-08-0346	TCGA-08-0346-01	NA	NA	NA	8	NA	Glioblastoma	GBM	Glioblastoma Multiforme	NA	NA	NA	NA	NA	8.416346122	1:DEAD WITH TUMOR	NA	NA	0.1132	NA	NA	NA	NA	NA	NA	NA	No	NA	NA	NA	NA	GBM	8.416346122	1:DECEASED	NA	NA	NA	NA	NA	2.465726403	1:PROGRESSION	NA	NA	NA	NA	NA	1	Primary
gbm_tcga_pan_can_atlas_2018	TCGA-08-0347	TCGA-08-0347-01	NA	NA	NA	5	NA	Glioblastoma	GBM	Glioblastoma Multiforme	NA	NA	NA	NA	NA	25.7093073	1:DEAD WITH TUMOR	NA	NA	0.1501	NA	NA	NA	NA	NA	NA	NA	No	NA	NA	NA	NA	GBM	25.7093073	1:DECEASED	NA	NA	NA	NA	NA	1.93970477	1:PROGRESSION	NA	NA	NA	NA	NA	1	Primary
gbm_tcga_pan_can_atlas_2018	TCGA-08-0348	TCGA-08-0348-01	NA	NA	NA	5	NA	Glioblastoma	GBM	Glioblastoma Multiforme	NA	NA	NA	NA	NA	12.16425026	1:DEAD WITH TUMOR	NA	NA	0.1703	EUR	NA	NA	NA	NA	NA	NA	No	NA	NA	NA	NA	GBM	12.16425026	1:DECEASED	NA	NA	NA	NA	NA	6.509517704	1:PROGRESSION	NA	NA	NA	NA	NA	1	Primary
gbm_tcga_pan_can_atlas_2018	TCGA-08-0349	TCGA-08-0349-01	NA	NA	NA	8	NA	Glioblastoma	GBM	Glioblastoma Multiforme	NA	NA	NA	NA	NA	9.797152908	1:DEAD WITH TUMOR	NA	NA	0.2547	EUR	NA	NA	NA	NA	NA	NA	No	NA	NA	NA	NA	GBM	9.797152908	1:DECEASED	NA	NA	NA	NA	NA	3.05750074	1:PROGRESSION	NA	NA	NA	NA	NA	1	Primary
gbm_tcga_pan_can_atlas_2018	TCGA-08-0350	TCGA-08-0350-01	NA	NA	NA	5	NA	Glioblastoma	GBM	Glioblastoma Multiforme	NA	NA	NA	NA	NA	29.22707696	1:DEAD WITH TUMOR	NA	NA	0.1689	EUR	NA	NA	NA	NA	NA	NA	No	NA	NA	NA	NA	GBM	29.22707696	1:DECEASED	NA	NA	NA	NA	NA	14.43271855	1:PROGRESSION	NA	NA	NA	NA	NA	1	Primary
gbm_tcga_pan_can_atlas_2018	TCGA-08-0351	TCGA-08-0351-01	NA	NA	NA	3	NA	Glioblastoma	GBM	Glioblastoma Multiforme	NA	NA	NA	NA	NA	65.3253115	1:DEAD WITH TUMOR	NA	NA	0.1112	EUR	NA	NA	NA	NA	NA	NA	No	NA	NA	NA	NA	GBM	65.3253115	1:DECEASED	NA	NA	NA	NA	NA	50.69533485	1:PROGRESSION	NA	NA	NA	NA	NA	1	Primary
gbm_tcga_pan_can_atlas_2018	TCGA-08-0352	TCGA-08-0352-01	NA	NA	NA	8	NA	Glioblastoma	GBM	Glioblastoma Multiforme	NA	NA	NA	NA	NA	1.28217773	1:DEAD WITH TUMOR	NA	NA	0.1578	EUR	NA	NA	NA	NA	NA	NA	No	NA	NA	NA	NA	GBM	1.28217773	1:DECEASED	NA	NA	NA	NA	NA	1.28217773	1:PROGRESSION	NA	NA	NA	NA	NA	1	Primary
gbm_tcga_pan_can_atlas_2018	TCGA-08-0353	TCGA-08-0353-01	NA	NA	NA	5	NA	Glioblastoma	GBM	Glioblastoma Multiforme	NA	NA	NA	NA	NA	8.416346122	1:DEAD WITH TUMOR	NA	NA	0.1384	EUR	NA	NA	NA	NA	NA	NA	No	NA	NA	NA	NA	GBM	8.416346122	1:DECEASED	NA	NA	NA	NA	NA	5.391721735	1:PROGRESSION	NA	NA	NA	NA	NA	1	Primary
gbm_tcga_pan_can_atlas_2018	TCGA-08-0354	TCGA-08-0354-01	NA	NA	NA	6	NA	Glioblastoma	GBM	Glioblastoma Multiforme	NA	NA	NA	NA	NA	17.95048821	1:DEAD WITH TUMOR	NA	NA	0.1642	EUR	NA	NA	NA	NA	NA	NA	No	NA	NA	NA	NA	GBM	17.95048821	1:DECEASED	NA	NA	NA	NA	NA	8.317717066	1:PROGRESSION	NA	NA	NA	NA	NA	1	Primary
gbm_tcga_pan_can_atlas_2018	TCGA-08-0355	TCGA-08-0355-01	NA	NA	NA	7	NA	Glioblastoma	GBM	Glioblastoma Multiforme	NA	NA	NA	NA	NA	24.55863497	1:DEAD WITH TUMOR	NA	NA	0.1820	EUR	NA	NA	NA	NA	NA	NA	No	NA	NA	NA	NA	GBM	24.55863497	1:DECEASED	NA	NA	NA	NA	NA	17.06282671	1:PROGRESSION	NA	NA	NA	NA	NA	1	Primary
gbm_tcga_pan_can_atlas_2018	TCGA-08-0356	TCGA-08-0356-01	NA	NA	NA	8	NA	Glioblastoma	GBM	Glioblastoma Multiforme	NA	NA	NA	NA	NA	31.10102903	1:DEAD WITH TUMOR	NA	NA	0.1554	EUR	NA	NA	NA	NA	NA	NA	No	NA	NA	NA	NA	GBM	31.10102903	1:DECEASED	NA	NA	NA	NA	NA	14.69572936	1:PROGRESSION	NA	NA	NA	NA	NA	1	Primary
gbm_tcga_pan_can_atlas_2018	TCGA-08-0357	TCGA-08-0357-01	NA	NA	NA	6	NA	Glioblastoma	GBM	Glioblastoma Multiforme	NA	NA	NA	NA	NA	37.57767038	1:DEAD WITH TUMOR	NA	NA	0.1448	EUR	NA	NA	NA	NA	NA	NA	No	NA	NA	NA	NA	GBM	37.57767038	1:DECEASED	NA	NA	NA	NA	NA	5.095834566	1:PROGRESSION	NA	NA	NA	NA	NA	1	Primary
gbm_tcga_pan_can_atlas_2018	TCGA-08-0358	TCGA-08-0358-01	NA	NA	NA	6	NA	Glioblastoma	GBM	Glioblastoma Multiforme	NA	NA	NA	NA	NA	22.29016668	1:DEAD WITH TUMOR	NA	NA	0.1718	EUR	NA	NA	NA	NA	NA	NA	No	NA	NA	NA	NA	GBM	22.29016668	1:DECEASED	NA	NA	NA	NA	NA	8.679356939	1:PROGRESSION	NA	NA	NA	NA	NA	1	Primary
gbm_tcga_pan_can_atlas_2018	TCGA-08-0359	TCGA-08-0359-01	NA	NA	NA	6	NA	Glioblastoma	GBM	Glioblastoma Multiforme	NA	NA	NA	NA	NA	3.38626426	1:DEAD WITH TUMOR	NA	NA	0.1795	EUR	NA	NA	NA	NA	NA	NA	No	NA	NA	NA	NA	GBM	3.38626426	1:DECEASED	NA	NA	NA	NA	NA	3.38626426	1:PROGRESSION	NA	NA	NA	NA	NA	1	Primary
gbm_tcga_pan_can_atlas_2018	TCGA-08-0375	TCGA-08-0375-01	NA	NA	NA	10	NA	Glioblastoma	GBM	Glioblastoma Multiforme	NA	NA	NA	NA	NA	12.23000296	1:DEAD WITH TUMOR	NA	NA	0.1982	NA	NA	NA	NA	NA	NA	NA	No	NA	NA	NA	NA	GBM	12.23000296	1:DECEASED	NA	NA	NA	NA	NA	5.293092678	1:PROGRESSION	NA	NA	NA	NA	NA	1	Primary
gbm_tcga_pan_can_atlas_2018	TCGA-08-0380	TCGA-08-0380-01	NA	NA	NA	6	NA	Glioblastoma	GBM	Glioblastoma Multiforme	NA	NA	NA	NA	NA	14.92586383	1:DEAD WITH TUMOR	NA	NA	0.1727	NA	NA	NA	NA	NA	NA	NA	No	NA	NA	NA	NA	GBM	14.92586383	1:DECEASED	NA	NA	NA	NA	NA	4.964329158	1:PROGRESSION	NA	NA	NA	NA	NA	1	Primary
gbm_tcga_pan_can_atlas_2018	TCGA-08-0386	TCGA-08-0386-01	NA	NA	NA	7	13	Glioblastoma	GBM	Glioblastoma Multiforme	NA	NA	NA	NA	NA	18.01624092	1:DEAD WITH TUMOR	NA	NA	0.3945	EUR	NA	NA	NA	NA	NA	NA	No	0.2734	0.04	10	NA	GBM	18.01624092	1:DECEASED	NA	NA	NA	NA	NA	14.03820232	1:PROGRESSION	NA	NA	NA	NA	10	1	Primary
gbm_tcga_pan_can_atlas_2018	TCGA-08-0389	TCGA-08-0389-01	NA	NA	NA	6	NA	Glioblastoma	GBM	Glioblastoma Multiforme	NA	NA	NA	NA	NA	15.3532564	1:DEAD WITH TUMOR	NA	NA	0.1520	NA	NA	NA	NA	NA	NA	NA	No	NA	NA	NA	NA	GBM	15.3532564	1:DECEASED	NA	NA	NA	NA	NA	15.3532564	1:PROGRESSION	NA	NA	NA	NA	NA	1	Primary
gbm_tcga_pan_can_atlas_2018	TCGA-08-0390	TCGA-08-0390-01	NA	NA	NA	5	NA	Glioblastoma	GBM	Glioblastoma Multiforme	NA	NA	NA	NA	NA	13.97244962	1:DEAD WITH TUMOR	NA	NA	0.1481	EUR	NA	NA	NA	NA	NA	NA	No	NA	NA	NA	NA	GBM	13.97244962	1:DECEASED	NA	NA	NA	NA	NA	13.97244962	1:PROGRESSION	NA	NA	NA	NA	NA	1	Primary
gbm_tcga_pan_can_atlas_2018	TCGA-08-0392	TCGA-08-0392-01	NA	NA	NA	6	NA	Glioblastoma	GBM	Glioblastoma Multiforme	NA	NA	NA	NA	NA	0.723279745	1:DEAD WITH TUMOR	NA	NA	0.1801	EUR	NA	NA	NA	NA	NA	NA	No	NA	NA	NA	NA	GBM	0.723279745	1:DECEASED	NA	NA	NA	NA	NA	0.723279745	1:PROGRESSION	NA	NA	NA	NA	NA	1	Primary
gbm_tcga_pan_can_atlas_2018	TCGA-08-0509	TCGA-08-0509-01	NA	NA	NA	8	NA	Glioblastoma	GBM	Glioblastoma Multiforme	NA	NA	NA	NA	NA	12.55876648	1:DEAD WITH TUMOR	NA	NA	0.1689	NA	NA	NA	NA	NA	NA	NA	No	NA	NA	NA	NA	GBM	12.55876648	1:DECEASED	NA	NA	NA	NA	NA	12.55876648	1:PROGRESSION	NA	NA	NA	NA	NA	1	Primary
gbm_tcga_pan_can_atlas_2018	TCGA-08-0510	TCGA-08-0510-01	NA	NA	NA	22	NA	Glioblastoma	GBM	Glioblastoma Multiforme	NA	NA	NA	NA	NA	4.273925765	1:DEAD WITH TUMOR	NA	NA	0.1714	NA	NA	NA	NA	NA	NA	NA	No	NA	NA	NA	NA	GBM	4.273925765	1:DECEASED	NA	NA	NA	NA	NA	2.958871684	1:PROGRESSION	NA	NA	NA	NA	NA	1	Primary
gbm_tcga_pan_can_atlas_2018	TCGA-08-0512	TCGA-08-0512-01	NA	NA	NA	7	NA	Glioblastoma	GBM	Glioblastoma Multiforme	NA	NA	NA	NA	NA	42.14748332	1:DEAD WITH TUMOR	NA	NA	0.1929	NA	NA	NA	NA	NA	NA	NA	No	NA	NA	NA	NA	GBM	42.14748332	1:DECEASED	NA	NA	NA	NA	NA	7.594437321	1:PROGRESSION	NA	NA	NA	NA	NA	1	Primary
gbm_tcga_pan_can_atlas_2018	TCGA-08-0514	TCGA-08-0514-01	NA	NA	NA	7	NA	Glioblastoma	GBM	Glioblastoma Multiforme	NA	NA	NA	NA	NA	11.07933064	1:DEAD WITH TUMOR	NA	NA	0.1915	NA	NA	NA	NA	NA	NA	NA	No	NA	NA	NA	NA	GBM	11.07933064	1:DECEASED	NA	NA	NA	NA	NA	11.07933064	1:PROGRESSION	NA	NA	NA	NA	NA	1	Primary
gbm_tcga_pan_can_atlas_2018	TCGA-08-0516	TCGA-08-0516-01	NA	NA	NA	1	NA	Glioblastoma	GBM	Glioblastoma Multiforme	NA	NA	NA	NA	NA	19.59430582	1:DEAD WITH TUMOR	NA	NA	0.4793	NA	NA	NA	NA	NA	NA	NA	No	NA	NA	NA	NA	GBM	19.59430582	1:DECEASED	NA	NA	NA	NA	NA	1.315054082	1:PROGRESSION	NA	NA	NA	NA	NA	1	Primary
gbm_tcga_pan_can_atlas_2018	TCGA-08-0517	TCGA-08-0517-01	NA	NA	NA	6	NA	Glioblastoma	GBM	Glioblastoma Multiforme	NA	NA	NA	NA	NA	58.68428839	1:DEAD WITH TUMOR	NA	NA	0.2415	NA	NA	NA	NA	NA	NA	NA	No	NA	NA	NA	NA	GBM	58.68428839	1:DECEASED	NA	NA	NA	NA	NA	33.66538449	1:PROGRESSION	NA	NA	NA	NA	NA	1	Primary
gbm_tcga_pan_can_atlas_2018	TCGA-08-0518	TCGA-08-0518-01	NA	NA	NA	6	NA	Glioblastoma	GBM	Glioblastoma Multiforme	NA	NA	NA	NA	NA	19.331295	1:DEAD WITH TUMOR	NA	NA	0.1841	NA	NA	NA	NA	NA	NA	NA	No	NA	NA	NA	NA	GBM	19.331295	1:DECEASED	NA	NA	NA	NA	NA	4.405431173	1:PROGRESSION	NA	NA	NA	NA	NA	1	Primary
gbm_tcga_pan_can_atlas_2018	TCGA-08-0520	TCGA-08-0520-01	NA	NA	NA	8	NA	Glioblastoma	GBM	Glioblastoma Multiforme	NA	NA	NA	NA	NA	10.75056712	1:DEAD WITH TUMOR	NA	NA	0.2513	NA	NA	NA	NA	NA	NA	NA	No	NA	NA	NA	NA	GBM	10.75056712	1:DECEASED	NA	NA	NA	NA	NA	3.452016964	1:PROGRESSION	NA	NA	NA	NA	NA	1	Primary
gbm_tcga_pan_can_atlas_2018	TCGA-08-0521	TCGA-08-0521-01	NA	NA	NA	0	NA	Glioblastoma	GBM	Glioblastoma Multiforme	NA	NA	NA	NA	NA	4.799947398	1:DEAD WITH TUMOR	NA	NA	0.0466	NA	NA	NA	NA	NA	NA	NA	No	NA	NA	NA	NA	GBM	4.799947398	1:DECEASED	NA	NA	NA	NA	NA	4.109544005	1:PROGRESSION	NA	NA	NA	NA	NA	1	Primary
gbm_tcga_pan_can_atlas_2018	TCGA-08-0524	TCGA-08-0524-01	NA	NA	NA	3	NA	Glioblastoma	GBM	Glioblastoma Multiforme	NA	NA	NA	NA	NA	7.265673801	1:DEAD WITH TUMOR	NA	NA	0.1226	NA	NA	NA	NA	NA	NA	NA	No	NA	NA	NA	NA	GBM	7.265673801	1:DECEASED	NA	NA	NA	NA	NA	2.005457474	1:PROGRESSION	NA	NA	NA	NA	NA	1	Primary
gbm_tcga_pan_can_atlas_2018	TCGA-08-0525	TCGA-08-0525-01	NA	NA	NA	11	NA	Glioblastoma	GBM	Glioblastoma Multiforme	NA	NA	NA	NA	NA	15.97790709	1:DEAD WITH TUMOR	NA	NA	0.2857	NA	NA	NA	NA	NA	NA	NA	No	NA	NA	NA	NA	GBM	15.97790709	1:DECEASED	NA	NA	NA	NA	NA	11.27658875	1:PROGRESSION	NA	NA	NA	NA	NA	1	Primary
gbm_tcga_pan_can_atlas_2018	TCGA-08-0529	TCGA-08-0529-01	NA	NA	NA	7	NA	Glioblastoma	GBM	Glioblastoma Multiforme	NA	NA	NA	NA	NA	18.41075714	1:DEAD WITH TUMOR	NA	NA	0.1530	NA	NA	NA	NA	NA	NA	NA	No	NA	NA	NA	NA	GBM	18.41075714	1:DECEASED	NA	NA	NA	NA	NA	10.78344347	1:PROGRESSION	NA	NA	NA	NA	NA	1	Primary
gbm_tcga_pan_can_atlas_2018	TCGA-08-0531	TCGA-08-0531-01	NA	NA	NA	6	NA	Glioblastoma	GBM	Glioblastoma Multiforme	NA	NA	NA	NA	NA	7.561560969	1:DEAD WITH TUMOR	NA	NA	0.1471	NA	NA	NA	NA	NA	NA	NA	No	NA	NA	NA	NA	GBM	7.561560969	1:DECEASED	NA	NA	NA	NA	NA	7.561560969	1:PROGRESSION	NA	NA	NA	NA	NA	1	Primary
gbm_tcga_pan_can_atlas_2018	TCGA-12-0615	TCGA-12-0615-01	NA	NA	NA	7	NA	Glioblastoma	GBM	Glioblastoma Multiforme	NA	NA	NA	NA	NA	15.3532564	1:DEAD WITH TUMOR	NA	NA	0.2956	EUR	NA	NA	NA	NA	NA	NA	No	0.2899	0.43	56	NA	GBM	15.3532564	1:DECEASED	NA	NA	NA	NA	NA	5.260216326	1:PROGRESSION	NA	NA	NA	NA	NA	1	Primary
gbm_tcga_pan_can_atlas_2018	TCGA-12-0616	TCGA-12-0616-01	NA	NA	NA	4	15	Glioblastoma	GBM	Glioblastoma Multiforme	NA	NA	NA	NA	NA	14.72860571	1:DEAD WITH TUMOR	NA	NA	0.1425	EUR	NA	NA	NA	NA	NA	NA	No	0.2723	0.07	37	NA	GBM	14.72860571	1:DECEASED	NA	NA	NA	NA	NA	13.08478811	1:PROGRESSION	NA	NA	NA	NA	6	1	Primary
gbm_tcga_pan_can_atlas_2018	TCGA-12-0618	TCGA-12-0618-01	NA	NA	NA	7	27	Glioblastoma	GBM	Glioblastoma Multiforme	NA	NA	NA	NA	NA	12.98615906	NA	NA	NA	0.1684	EUR	NA	NA	NA	NA	NA	NA	No	0.2702	0.41	44	NA	GBM	12.98615906	1:DECEASED	NA	NA	NA	NA	NA	12.98615906	0:CENSORED	NA	NA	NA	NA	8	1	Primary
gbm_tcga_pan_can_atlas_2018	TCGA-12-0619	TCGA-12-0619-01	NA	NA	NA	9	23	Glioblastoma	GBM	Glioblastoma Multiforme	NA	NA	NA	NA	NA	34.91468587	1:DEAD WITH TUMOR	NA	NA	0.3561	EUR	NA	NA	NA	NA	NA	NA	No	0.2888	0.07	52	NA	GBM	34.91468587	1:DECEASED	NA	NA	NA	NA	NA	6.673899464	1:PROGRESSION	NA	NA	NA	NA	12	1	Primary
gbm_tcga_pan_can_atlas_2018	TCGA-12-0620	TCGA-12-0620-01	NA	NA	NA	6	NA	Glioblastoma	GBM	Glioblastoma Multiforme	NA	NA	NA	NA	NA	10.45467995	1:DEAD WITH TUMOR	NA	NA	0.1663	EUR	NA	NA	NA	NA	NA	NA	No	NA	NA	NA	NA	GBM	10.45467995	1:DECEASED	NA	NA	NA	NA	NA	10.45467995	1:PROGRESSION	NA	NA	NA	NA	NA	1	Primary
gbm_tcga_pan_can_atlas_2018	TCGA-12-0654	TCGA-12-0654-01	NA	NA	NA	9	NA	Glioblastoma	GBM	Glioblastoma Multiforme	NA	NA	NA	NA	NA	7.594437321	1:DEAD WITH TUMOR	NA	NA	0.2237	EUR	NA	NA	NA	NA	NA	NA	No	NA	NA	NA	NA	GBM	7.594437321	1:DECEASED	NA	NA	NA	NA	NA	7.101292041	1:PROGRESSION	NA	NA	NA	NA	NA	1	Primary
gbm_tcga_pan_can_atlas_2018	TCGA-12-0656	TCGA-12-0656-01	NA	NA	NA	6	NA	Glioblastoma	GBM	Glioblastoma Multiforme	NA	NA	NA	NA	NA	94.78252293	1:DEAD WITH TUMOR	NA	NA	0.1744	AFR	NA	NA	NA	NA	NA	NA	No	0.2726	0.55	51	NA	GBM	94.78252293	1:DECEASED	NA	NA	NA	NA	NA	48.22960844	1:PROGRESSION	NA	NA	NA	NA	NA	1	Primary
gbm_tcga_pan_can_atlas_2018	TCGA-12-0657	TCGA-12-0657-01	NA	NA	NA	6	NA	Glioblastoma	GBM	Glioblastoma Multiforme	NA	NA	NA	NA	NA	0.098629056	1:DEAD WITH TUMOR	NA	NA	0.1419	EUR	NA	NA	NA	NA	NA	NA	No	0.2603	0.06	56	NA	GBM	0.098629056	1:DECEASED	NA	NA	NA	NA	NA	0.098629056	1:PROGRESSION	NA	NA	NA	NA	NA	1	Primary
gbm_tcga_pan_can_atlas_2018	TCGA-12-0662	TCGA-12-0662-01	NA	NA	NA	8	NA	Glioblastoma	GBM	Glioblastoma Multiforme	NA	NA	NA	NA	NA	38.16944472	1:DEAD WITH TUMOR	NA	NA	0.2478	EUR	NA	NA	NA	NA	NA	NA	No	0.2619	0.07	34	NA	GBM	38.16944472	1:DECEASED	NA	NA	NA	NA	NA	19.72581122	1:PROGRESSION	NA	NA	NA	NA	NA	1	Primary
gbm_tcga_pan_can_atlas_2018	TCGA-12-0670	TCGA-12-0670-01	NA	NA	NA	9	NA	Glioblastoma	GBM	Glioblastoma Multiforme	NA	NA	NA	NA	NA	25.97231811	NA	NA	NA	0.2029	EUR	NA	NA	NA	NA	NA	NA	No	0.2933	0.4	53	NA	GBM	25.97231811	1:DECEASED	NA	NA	NA	NA	NA	12.46013742	1:PROGRESSION	NA	NA	NA	NA	NA	1	Primary
gbm_tcga_pan_can_atlas_2018	TCGA-12-0688	TCGA-12-0688-01	NA	NA	NA	8	NA	Glioblastoma	GBM	Glioblastoma Multiforme	NA	NA	NA	NA	NA	26.6627215	1:DEAD WITH TUMOR	NA	NA	0.1454	EUR	NA	NA	NA	NA	NA	NA	No	0.2778	0.02	40	NA	GBM	26.6627215	1:DECEASED	NA	NA	NA	NA	NA	7.495808265	1:PROGRESSION	NA	NA	NA	NA	NA	1	Primary
gbm_tcga_pan_can_atlas_2018	TCGA-12-0691	TCGA-12-0691-01	NA	NA	NA	7	NA	Glioblastoma	GBM	Glioblastoma Multiforme	NA	NA	NA	NA	NA	12.1313739	1:DEAD WITH TUMOR	NA	NA	0.3867	EUR	NA	NA	NA	NA	NA	NA	No	0.2981	0.68	58	NA	GBM	12.1313739	1:DECEASED	NA	NA	NA	NA	NA	3.2218825	1:PROGRESSION	NA	NA	NA	NA	NA	1	Primary
gbm_tcga_pan_can_atlas_2018	TCGA-12-0692	TCGA-12-0692-01	NA	NA	NA	6	NA	Glioblastoma	GBM	Glioblastoma Multiforme	NA	NA	NA	NA	NA	3.649275076	1:DEAD WITH TUMOR	NA	NA	0.1733	EUR	NA	NA	NA	NA	NA	NA	No	0.2722	0.22	64	NA	GBM	3.649275076	1:DECEASED	NA	NA	NA	NA	NA	1.150672321	1:PROGRESSION	NA	NA	NA	NA	NA	1	Primary
gbm_tcga_pan_can_atlas_2018	TCGA-12-0703	TCGA-12-0703-01	NA	NA	NA	8	NA	Glioblastoma	GBM	Glioblastoma Multiforme	NA	NA	NA	NA	NA	20.38333827	1:DEAD WITH TUMOR	NA	NA	0.1511	EUR	NA	NA	NA	NA	NA	NA	No	NA	NA	NA	NA	GBM	20.38333827	1:DECEASED	NA	NA	NA	NA	NA	6.838281224	1:PROGRESSION	NA	NA	NA	NA	NA	1	Primary
gbm_tcga_pan_can_atlas_2018	TCGA-12-0707	TCGA-12-0707-01	NA	NA	NA	10	NA	Glioblastoma	GBM	Glioblastoma Multiforme	NA	NA	NA	NA	NA	28.40516816	NA	NA	NA	0.2117	EUR	NA	NA	NA	NA	NA	NA	No	0.2696	0.94	68	NA	GBM	28.40516816	1:DECEASED	NA	NA	NA	NA	NA	28.40516816	0:CENSORED	NA	NA	NA	NA	NA	1	Primary
gbm_tcga_pan_can_atlas_2018	TCGA-12-0769	TCGA-12-0769-01	NA	NA	NA	7	NA	Glioblastoma	GBM	Glioblastoma Multiforme	NA	NA	NA	NA	NA	15.05736923	1:DEAD WITH TUMOR	NA	NA	0.1684	EUR	NA	NA	NA	NA	NA	NA	No	NA	NA	NA	NA	GBM	15.05736923	1:DECEASED	NA	NA	NA	NA	NA	12.42726107	1:PROGRESSION	NA	NA	NA	NA	NA	1	Primary
gbm_tcga_pan_can_atlas_2018	TCGA-12-0772	TCGA-12-0772-01	NA	NA	NA	5	NA	Glioblastoma	GBM	Glioblastoma Multiforme	NA	NA	NA	NA	NA	53.85146464	1:DEAD WITH TUMOR	NA	NA	0.1705	EUR	NA	NA	NA	NA	NA	NA	No	0.3285	6.17	NA	NA	GBM	53.85146464	1:DECEASED	NA	NA	NA	NA	NA	19.95594569	1:PROGRESSION	NA	NA	NA	NA	NA	1	Primary
gbm_tcga_pan_can_atlas_2018	TCGA-12-0773	TCGA-12-0773-01	NA	NA	NA	4	NA	Glioblastoma	GBM	Glioblastoma Multiforme	NA	NA	NA	NA	NA	43.23240293	1:DEAD WITH TUMOR	NA	NA	0.1354	EUR	NA	NA	NA	NA	NA	NA	No	0.2596	1.12	52	NA	GBM	43.23240293	1:DECEASED	NA	NA	NA	NA	NA	23.83535523	1:PROGRESSION	NA	NA	NA	NA	NA	1	Primary
gbm_tcga_pan_can_atlas_2018	TCGA-12-0775	TCGA-12-0775-01	NA	NA	NA	4	NA	Glioblastoma	GBM	Glioblastoma Multiforme	NA	NA	NA	NA	NA	7.627313673	1:DEAD WITH TUMOR	NA	NA	0.1407	AFR_ADMIX	NA	NA	NA	NA	NA	NA	No	0.2809	0.96	181	NA	GBM	7.627313673	1:DECEASED	NA	NA	NA	NA	NA	3.090377092	1:PROGRESSION	NA	NA	NA	NA	NA	1	Primary
gbm_tcga_pan_can_atlas_2018	TCGA-12-0776	TCGA-12-0776-01	NA	NA	NA	10	NA	Glioblastoma	GBM	Glioblastoma Multiforme	NA	NA	NA	NA	NA	9.731400204	1:DEAD WITH TUMOR	NA	NA	0.2888	EUR	NA	NA	NA	NA	NA	NA	No	NA	NA	NA	NA	GBM	9.731400204	1:DECEASED	NA	NA	NA	NA	NA	4.175296709	1:PROGRESSION	NA	NA	NA	NA	NA	1	Primary
gbm_tcga_pan_can_atlas_2018	TCGA-12-0778	TCGA-12-0778-01	NA	NA	NA	13	NA	Glioblastoma	GBM	Glioblastoma Multiforme	NA	NA	NA	NA	NA	14.92586383	1:DEAD WITH TUMOR	NA	NA	0.2731	EUR	NA	NA	NA	NA	NA	NA	No	0.2746	1.2	303	NA	GBM	14.92586383	1:DECEASED	NA	NA	NA	NA	NA	7.627313673	1:PROGRESSION	NA	NA	NA	NA	NA	1	Primary
gbm_tcga_pan_can_atlas_2018	TCGA-12-0780	TCGA-12-0780-01	NA	NA	NA	9	NA	Glioblastoma	GBM	Glioblastoma Multiforme	NA	NA	NA	NA	NA	14.86011112	1:DEAD WITH TUMOR	NA	NA	0.1839	EUR	NA	NA	NA	NA	NA	NA	No	NA	NA	NA	NA	GBM	14.86011112	1:DECEASED	NA	NA	NA	NA	NA	2.991748036	1:PROGRESSION	NA	NA	NA	NA	NA	1	Primary
gbm_tcga_pan_can_atlas_2018	TCGA-12-0818	TCGA-12-0818-01	NA	NA	NA	4	NA	Glioblastoma	GBM	Glioblastoma Multiforme	NA	NA	NA	NA	NA	91.75789854	NA	NA	NA	0.1385	EUR	NA	NA	NA	NA	NA	NA	No	0.3068	0.68	134	NA	GBM	91.75789854	1:DECEASED	NA	NA	NA	NA	NA	91.75789854	0:CENSORED	NA	NA	NA	NA	NA	1	Primary
gbm_tcga_pan_can_atlas_2018	TCGA-12-0819	TCGA-12-0819-01	NA	NA	NA	11	NA	Glioblastoma	GBM	Glioblastoma Multiforme	NA	NA	NA	NA	NA	24.78876944	1:DEAD WITH TUMOR	NA	NA	0.2532	AFR_ADMIX	NA	NA	NA	NA	NA	NA	No	0.2793	0.07	56	NA	GBM	24.78876944	1:DECEASED	NA	NA	NA	NA	NA	14.07107867	1:PROGRESSION	NA	NA	NA	NA	NA	1	Primary
gbm_tcga_pan_can_atlas_2018	TCGA-12-0820	TCGA-12-0820-01	NA	NA	NA	7	NA	Glioblastoma	GBM	Glioblastoma Multiforme	NA	NA	NA	NA	NA	18.47650985	1:DEAD WITH TUMOR	NA	NA	0.1526	EUR_ADMIX	NA	NA	NA	NA	NA	NA	No	0.2772	0.4	83	NA	GBM	18.47650985	1:DECEASED	NA	NA	NA	NA	NA	8.942367755	1:PROGRESSION	NA	NA	NA	NA	NA	1	Primary
gbm_tcga_pan_can_atlas_2018	TCGA-12-0821	TCGA-12-0821-01	NA	NA	NA	8	21	Glioblastoma	GBM	Glioblastoma Multiforme	NA	NA	NA	NA	NA	10.61906171	1:DEAD WITH TUMOR	NA	NA	0.2251	EUR	NA	NA	NA	NA	NA	NA	Yes	0.2969	0.79	57	NA	GBM	10.61906171	1:DECEASED	NA	NA	NA	NA	NA	8.514975178	1:PROGRESSION	NA	NA	NA	NA	12	1	Primary
gbm_tcga_pan_can_atlas_2018	TCGA-12-0822	TCGA-12-0822-01	NA	NA	NA	6	NA	Glioblastoma	GBM	Glioblastoma Multiforme	NA	NA	NA	NA	NA	23.50659171	1:DEAD WITH TUMOR	NA	NA	0.1799	EUR	NA	NA	NA	NA	NA	NA	No	0.274	0.2	73	NA	GBM	23.50659171	1:DECEASED	NA	NA	NA	NA	NA	2.991748036	1:PROGRESSION	NA	NA	NA	NA	NA	1	Primary
gbm_tcga_pan_can_atlas_2018	TCGA-12-0826	TCGA-12-0826-01	NA	NA	NA	25	NA	Glioblastoma	GBM	Glioblastoma Multiforme	NA	NA	NA	NA	NA	27.78051747	NA	NA	NA	0.3227	EUR	NA	NA	NA	NA	NA	NA	No	0.2615	0.08	66	NA	GBM	27.78051747	1:DECEASED	NA	NA	NA	NA	NA	27.78051747	0:CENSORED	NA	NA	NA	NA	NA	1	Primary
gbm_tcga_pan_can_atlas_2018	TCGA-12-0827	TCGA-12-0827-01	NA	NA	NA	10	NA	Glioblastoma	GBM	Glioblastoma Multiforme	NA	NA	NA	NA	NA	38.76121906	1:DEAD WITH TUMOR	NA	NA	0.2277	EUR	NA	NA	NA	NA	NA	NA	No	0.2652	0.16	37	NA	GBM	38.76121906	1:DECEASED	NA	NA	NA	NA	NA	38.76121906	1:PROGRESSION	NA	NA	NA	NA	NA	1	Primary
gbm_tcga_pan_can_atlas_2018	TCGA-12-0828	TCGA-12-0828-01	NA	NA	NA	4	NA	Glioblastoma	GBM	Glioblastoma Multiforme	NA	NA	NA	NA	NA	8.942367755	1:DEAD WITH TUMOR	NA	NA	0.1058	EUR	NA	NA	NA	NA	NA	NA	No	0.2673	0.24	100	NA	GBM	8.942367755	1:DECEASED	NA	NA	NA	NA	NA	0.427392577	1:PROGRESSION	NA	NA	NA	NA	NA	1	Primary
gbm_tcga_pan_can_atlas_2018	TCGA-12-0829	TCGA-12-0829-01	NA	NA	NA	8	NA	Glioblastoma	GBM	Glioblastoma Multiforme	NA	NA	NA	NA	NA	20.58059638	1:DEAD WITH TUMOR	NA	NA	0.1874	AFR_ADMIX	NA	NA	NA	NA	NA	NA	No	0.2926	1.97	609	NA	GBM	20.58059638	1:DECEASED	NA	NA	NA	NA	NA	15.55051452	1:PROGRESSION	NA	NA	NA	NA	NA	1	Primary
gbm_tcga_pan_can_atlas_2018	TCGA-12-1088	TCGA-12-1088-01	53	NA	NA	8	NA	Glioblastoma	GBM	Glioblastoma Multiforme	3881	-19667	0	NA	NA	127.5931223	NA	Not Hispanic Or Latino	7/6/09	0.3067	EUR	NA	No	C71.9	9440/3	C71.9	Yes	No	0.2874	0.3	98	NA	GBM	127.5931223	1:DECEASED	ac72738c-8b33-4f03-917c-86b114a2b9bd	NA	NA	NA	NA	127.5931223	0:CENSORED	NA	NA	White	Yes	NA	1	Primary
gbm_tcga_pan_can_atlas_2018	TCGA-12-1089	TCGA-12-1089-01	64	NA	NA	4	NA	Glioblastoma	GBM	Glioblastoma Multiforme	177	-23419	0	NA	NA	5.819114311	1:DEAD WITH TUMOR	Not Hispanic Or Latino	7/2/09	0.1400	EUR	NA	No	C71.9	9440/3	C71.9	Yes	No	0.2957	0.71	129	NA	GBM	5.819114311	1:DECEASED	4f50397e-c4bd-4408-b6e9-776b8a14c8a9	NA	NA	NA	With Tumor	5.819114311	1:PROGRESSION	NA	NA	White	Yes	NA	1	Primary
gbm_tcga_pan_can_atlas_2018	TCGA-12-1090	TCGA-12-1090-01	58	NA	NA	4	NA	Glioblastoma	GBM	Glioblastoma Multiforme	190	-21377	0	NA	NA	7.594437321	1:DEAD WITH TUMOR	Not Hispanic Or Latino	3/17/09	0.0911	EUR	NA	No	C71.9	9440/3	C71.9	Yes	No	NA	NA	NA	NA	GBM	7.594437321	1:DECEASED	aef8439b-2797-4c3a-b822-fcf640d200f6	NA	NA	NA	With Tumor	7.594437321	1:PROGRESSION	NA	NA	White	Yes	NA	1	Primary
gbm_tcga_pan_can_atlas_2018	TCGA-12-1091	TCGA-12-1091-01	10	NA	NA	8	NA	Glioblastoma	GBM	Glioblastoma Multiforme	929	-3982	0	NA	NA	33.20511556	1:DEAD WITH TUMOR	Not Hispanic Or Latino	3/17/09	0.2055	EUR	NA	No	C71.9	9440/3	C71.9	Yes	No	NA	0.02	NA	NA	GBM	33.20511556	1:DECEASED	f8a5b835-b00b-421e-bdf5-9adb4ee84730	NA	NA	NA	With Tumor	1.841075714	1:PROGRESSION	NA	NA	White	Yes	NA	1	Primary
gbm_tcga_pan_can_atlas_2018	TCGA-12-1092	TCGA-12-1092-01	58	NA	NA	8	NA	Glioblastoma	GBM	Glioblastoma Multiforme	658	-21411	0	NA	NA	21.7312687	1:DEAD WITH TUMOR	Not Hispanic Or Latino	7/2/09	0.2787	EUR	NA	No	C71.9	9440/3	C71.9	Yes	No	0.2921	0.36	52	NA	GBM	21.7312687	1:DECEASED	4c070166-025e-49b7-b4d0-fe25c8a355b1	NA	NA	NA	With Tumor	20.94223625	1:PROGRESSION	NA	NA	White	Yes	NA	1	Primary
gbm_tcga_pan_can_atlas_2018	TCGA-12-1093	TCGA-12-1093-01	66	NA	NA	9	NA	Glioblastoma	GBM	Glioblastoma Multiforme	364	-24297	0	NA	NA	15.97790709	1:DEAD WITH TUMOR	Not Hispanic Or Latino	3/17/09	0.1991	EUR	NA	No	C71.9	9440/3	C71.9	Yes	No	0.2809	0.22	83	NA	GBM	15.97790709	1:DECEASED	77d4d3ef-3fe0-4f93-a863-b5840926576c	NA	NA	NA	With Tumor	10.58618536	1:PROGRESSION	NA	NA	White	Yes	NA	1	Primary
gbm_tcga_pan_can_atlas_2018	TCGA-12-1094	TCGA-12-1094-01	56	NA	NA	8	NA	Glioblastoma	GBM	Glioblastoma Multiforme	346	-20586	0	NA	NA	12.23000296	1:DEAD WITH TUMOR	Not Hispanic Or Latino	3/17/09	0.1806	EUR	NA	No	C71.9	9440/3	C71.9	Yes	No	NA	0.02	NA	NA	GBM	12.23000296	1:DECEASED	dca3a016-5e89-4850-80bf-e78dc19a2453	NA	NA	NA	With Tumor	6.115001479	1:PROGRESSION	NA	NA	White	Yes	NA	1	Primary
gbm_tcga_pan_can_atlas_2018	TCGA-12-1095	TCGA-12-1095-01	65	NA	NA	6	NA	Glioblastoma	GBM	Glioblastoma Multiforme	482	-23775	0	NA	NA	15.84640168	1:DEAD WITH TUMOR	Not Hispanic Or Latino	7/6/09	0.1712	EUR	NA	No	C71.9	9440/3	C71.9	Yes	No	NA	0.17	NA	NA	GBM	15.84640168	1:DECEASED	82a3f532-ae59-4d06-9bfc-e5e7519c0a33	NA	NA	NA	With Tumor	3.156129796	1:PROGRESSION	NA	NA	White	Yes	NA	1	Primary
gbm_tcga_pan_can_atlas_2018	TCGA-12-1096	TCGA-12-1096-01	55	NA	NA	12	NA	Glioblastoma	GBM	Glioblastoma Multiforme	NA	-20321	0	NA	NA	9.106749515	1:DEAD WITH TUMOR	Not Hispanic Or Latino	3/17/09	0.1429	EUR	NA	No	C71.9	9440/3	C71.9	Yes	No	NA	NA	NA	NA	GBM	9.106749515	1:DECEASED	b02aa13e-7fd9-40ba-9083-cbf7d4bfc948	NA	NA	NA	With Tumor	8.876615051	1:PROGRESSION	NA	NA	White	No	NA	1	Primary
gbm_tcga_pan_can_atlas_2018	TCGA-12-1097	TCGA-12-1097-01	61	NA	NA	8	NA	Glioblastoma	GBM	Glioblastoma Multiforme	442	-22526	0	NA	NA	14.5313476	1:DEAD WITH TUMOR	Not Hispanic Or Latino	7/6/09	0.1838	EUR	NA	No	C71.9	9440/3	C71.9	Yes	No	NA	NA	NA	NA	GBM	14.5313476	1:DECEASED	f7106bb6-332a-4542-bc08-59bba48f4b04	NA	NA	NA	With Tumor	5.457474439	1:PROGRESSION	NA	NA	White	Yes	NA	1	Primary
gbm_tcga_pan_can_atlas_2018	TCGA-12-1098	TCGA-12-1098-01	75	NA	NA	9	NA	Glioblastoma	GBM	Glioblastoma Multiforme	121	-27726	0	NA	NA	3.978038597	1:DEAD WITH TUMOR	Not Hispanic Or Latino	7/6/09	0.2794	EUR	NA	No	C71.9	9440/3	C71.9	Yes	No	NA	0.06	NA	NA	GBM	3.978038597	1:DECEASED	a05c4aca-5b7c-452a-a92c-f252539f9e9a	NA	NA	NA	With Tumor	3.05750074	1:PROGRESSION	NA	NA	White	Yes	NA	1	Primary
gbm_tcga_pan_can_atlas_2018	TCGA-12-1099	TCGA-12-1099-01	68	NA	NA	14	NA	Glioblastoma	GBM	Glioblastoma Multiforme	104	-25034	0	NA	NA	4.142420357	1:DEAD WITH TUMOR	Not Hispanic Or Latino	3/17/09	0.2977	EUR	NA	No	C71.9	9440/3	C71.9	Yes	No	NA	0.52	NA	NA	GBM	4.142420357	1:DECEASED	0d04d215-b709-40dd-9d18-d470cfb5bafd	NA	NA	NA	With Tumor	2.038333827	1:PROGRESSION	NA	NA	White	Yes	NA	1	Primary
gbm_tcga_pan_can_atlas_2018	TCGA-12-1597	TCGA-12-1597-01	62	NA	NA	NA	31	Glioblastoma	GBM	Glioblastoma Multiforme	427	-22865	0	NA	NA	22.19153763	1:DEAD WITH TUMOR	Not Hispanic Or Latino	3/9/11	NA	EUR	NA	No	C71.9	9440/3	C71.9	Yes	No	0.279	0.14	63	NA	GBM	22.19153763	1:DECEASED	2b82e941-1b16-444e-af41-24dbc0a7e8b5	NA	NA	NA	With Tumor	5.917743367	1:PROGRESSION	NA	NA	White	Yes	18	1	Primary
gbm_tcga_pan_can_atlas_2018	TCGA-12-1598	TCGA-12-1598-01	75	NA	NA	11	NA	Glioblastoma	GBM	Glioblastoma Multiforme	287	-27730	0	NA	NA	15.64914357	1:DEAD WITH TUMOR	Not Hispanic Or Latino	11/16/09	0.4048	EUR	NA	No	C71.9	9440/3	C71.9	Yes	No	0.2881	0.11	69	NA	GBM	15.64914357	1:DECEASED	2b90648c-c99e-4d4d-8d9b-67ff2c4e6115	NA	NA	NA	With Tumor	15.64914357	1:PROGRESSION	NA	NA	White	Yes	NA	1	Primary
gbm_tcga_pan_can_atlas_2018	TCGA-12-1599	TCGA-12-1599-01	47	NA	NA	6	NA	Glioblastoma	GBM	Glioblastoma Multiforme	769	-17432	0	NA	NA	25.67643094	1:DEAD WITH TUMOR	Not Hispanic Or Latino	11/16/09	0.1374	EUR	NA	No	C71.9	9440/3	C71.9	Yes	No	0.2761	0	28	NA	GBM	25.67643094	1:DECEASED	165b8f99-f7ba-4553-96ed-235e3f77e19c	NA	NA	NA	With Tumor	2.925995332	1:PROGRESSION	NA	NA	White	Yes	NA	1	Primary
gbm_tcga_pan_can_atlas_2018	TCGA-12-1600	TCGA-12-1600-01	86	NA	NA	9	NA	Glioblastoma	GBM	Glioblastoma Multiforme	414	-31419	0	NA	NA	14.72860571	1:DEAD WITH TUMOR	Not Hispanic Or Latino	11/16/09	0.1902	EUR	NA	No	C71.9	9440/3	C71.9	Yes	No	0.2793	0.08	60	NA	GBM	14.72860571	1:DECEASED	12b67dc2-5e4c-48eb-92ba-8d91d2eadfe2	NA	NA	NA	With Tumor	13.28204622	1:PROGRESSION	NA	NA	White	Yes	NA	1	Primary
gbm_tcga_pan_can_atlas_2018	TCGA-12-1602	TCGA-12-1602-01	58	NA	NA	23	NA	Glioblastoma	GBM	Glioblastoma Multiforme	195	-21492	0	NA	NA	6.77252852	1:DEAD WITH TUMOR	Not Hispanic Or Latino	11/16/09	0.5046	EUR	NA	No	C71.9	9440/3	C71.9	Yes	No	0.2903	0	42	NA	GBM	6.77252852	1:DECEASED	8ac5b22f-3925-47a9-8d09-d819c2e191e5	NA	NA	NA	With Tumor	4.602689286	1:PROGRESSION	NA	NA	White	Yes	NA	1	Primary
gbm_tcga_pan_can_atlas_2018	TCGA-12-3644	TCGA-12-3644-01	47	NA	NA	8	NA	Glioblastoma	GBM	Glioblastoma Multiforme	1807	-17468	0	NA	NA	59.76920801	1:DEAD WITH TUMOR	Not Hispanic Or Latino	6/18/10	0.2588	EUR	NA	No	C71.9	9440/3	C71.9	Yes	No	0.2665	0.21	111	NA	GBM	59.76920801	1:DECEASED	f6c6e2c9-a3d6-4b81-a421-04ffef6b8744	NA	NA	NA	With Tumor	37.54479403	1:PROGRESSION	NA	NA	White	Yes	NA	1	Primary
gbm_tcga_pan_can_atlas_2018	TCGA-12-3646	TCGA-12-3646-01	59	NA	NA	5	NA	Glioblastoma	GBM	Glioblastoma Multiforme	1315	-21855	0	NA	NA	44.02143538	1:DEAD WITH TUMOR	Not Hispanic Or Latino	6/17/10	0.6102	EUR	NA	No	C71.9	9440/3	C71.9	Yes	No	0.2447	0.33	74	NA	GBM	44.02143538	1:DECEASED	e8e43a65-4ec8-4e07-a884-a6989eec28cc	NA	NA	NA	With Tumor	43.23240293	1:PROGRESSION	NA	NA	White	Yes	NA	1	Primary
gbm_tcga_pan_can_atlas_2018	TCGA-12-3648	TCGA-12-3648-01	61	NA	NA	8	NA	Glioblastoma	GBM	Glioblastoma Multiforme	784	-22463	0	NA	NA	26.92573232	1:DEAD WITH TUMOR	Not Hispanic Or Latino	6/17/10	0.1598	EUR	NA	No	C71.9	9440/3	C71.9	Yes	No	0.2603	0.02	38	NA	GBM	26.92573232	1:DECEASED	407849a8-8447-4ede-a9d1-c1dfb535222e	NA	NA	NA	With Tumor	2.827366275	1:PROGRESSION	NA	NA	White	Yes	NA	1	Primary
gbm_tcga_pan_can_atlas_2018	TCGA-12-3649	TCGA-12-3649-01	76	NA	NA	6	NA	Glioblastoma	GBM	Glioblastoma Multiforme	351	-27846	0	NA	NA	15.221751	1:DEAD WITH TUMOR	Not Hispanic Or Latino	6/18/10	0.1758	EUR	NA	No	C71.9	9440/3	C71.9	Yes	No	0.2616	0.03	74	NA	GBM	15.221751	1:DECEASED	93737759-b088-4d64-adfe-c2d5ec715341	NA	NA	NA	With Tumor	11.53959957	1:PROGRESSION	NA	NA	White	No	NA	1	Primary
gbm_tcga_pan_can_atlas_2018	TCGA-12-3650	TCGA-12-3650-01	46	NA	NA	6	21	Glioblastoma	GBM	Glioblastoma Multiforme	333	-17138	0	NA	NA	10.94782523	1:DEAD WITH TUMOR	Not Hispanic Or Latino	6/17/10	0.1297	EUR	NA	No	C71.9	9440/3	C71.9	Yes	Yes	0.2745	0.06	46	NA	GBM	10.94782523	1:DECEASED	5ef9486a-aeff-421d-b620-03ef119d85a5	NA	NA	NA	With Tumor	7.857448138	1:PROGRESSION	NA	NA	White	Yes	14	1	Primary
gbm_tcga_pan_can_atlas_2018	TCGA-12-3651	TCGA-12-3651-01	77	NA	NA	8	NA	Glioblastoma	GBM	Glioblastoma Multiforme	358	-28277	0	NA	NA	12.69027189	1:DEAD WITH TUMOR	Not Hispanic Or Latino	6/17/10	0.2064	EUR	NA	No	C71.9	9440/3	C71.9	Yes	No	0.2644	0.09	108	NA	GBM	12.69027189	1:DECEASED	d540d6d2-266c-48f9-8e73-304389b2060b	NA	NA	NA	With Tumor	11.76973403	1:PROGRESSION	NA	NA	White	Yes	NA	1	Primary
gbm_tcga_pan_can_atlas_2018	TCGA-12-3652	TCGA-12-3652-01	60	NA	NA	8	31	Glioblastoma	GBM	Glioblastoma Multiforme	1050	-21920	0	NA	NA	34.91468587	1:DEAD WITH TUMOR	Not Hispanic Or Latino	6/17/10	0.1739	EUR	NA	No	C71.9	9440/3	C71.9	Yes	Yes	0.2635	0.08	54	NA	GBM	34.91468587	1:DECEASED	159e0318-6173-440f-be07-8d956086e99d	NA	NA	NA	With Tumor	6.673899464	1:PROGRESSION	NA	NA	White	Yes	10	1	Primary
gbm_tcga_pan_can_atlas_2018	TCGA-12-3653	TCGA-12-3653-01	34	NA	NA	22	-9	Glioblastoma	GBM	Glioblastoma Multiforme	357	-12529	0	NA	NA	14.5313476	1:DEAD WITH TUMOR	Not Hispanic Or Latino	6/17/10	0.6717	EUR	NA	No	C71.9	9440/3	C71.9	Yes	Yes	0.2826	0.27	27	NA	GBM	14.5313476	1:DECEASED	2f61ea6b-a3f2-477f-ab98-47ed07b3b2cd	NA	NA	NA	With Tumor	7.364302857	1:PROGRESSION	NA	NA	White	Yes	0	1	Primary
gbm_tcga_pan_can_atlas_2018	TCGA-12-5295	TCGA-12-5295-01	60	NA	NA	8	15	Glioblastoma	GBM	Glioblastoma Multiforme	399	-22161	0	NA	NA	14.92586383	1:DEAD WITH TUMOR	Not Hispanic Or Latino	2/7/11	0.2468	EUR	NA	No	C71.9	9440/3	C71.9	Yes	Yes	0.2794	0.09	65	NA	GBM	14.92586383	1:DECEASED	c970240f-03e2-4395-85be-5eb81a69b710	NA	NA	NA	With Tumor	13.11766446	1:PROGRESSION	NA	NA	White	Yes	6	1	Primary
gbm_tcga_pan_can_atlas_2018	TCGA-12-5299	TCGA-12-5299-01	56	NA	NA	6	31	Glioblastoma	GBM	Glioblastoma Multiforme	98	-20463	0	NA	NA	3.2218825	1:DEAD WITH TUMOR	Not Hispanic Or Latino	2/7/11	0.1631	EUR	NA	No	C71.9	9440/3	C71.9	Yes	Yes	0.2592	0.21	33	NA	GBM	3.2218825	1:DECEASED	5327e899-a20d-4571-8236-98454bad574e	NA	NA	NA	With Tumor	3.2218825	1:PROGRESSION	NA	NA	White	Yes	2	1	Primary
gbm_tcga_pan_can_atlas_2018	TCGA-12-5301	TCGA-12-5301-01	59	NA	NA	4	NA	Glioblastoma	GBM	Glioblastoma Multiforme	62	-21768	0	NA	NA	2.038333827	1:DEAD WITH TUMOR	Not Hispanic Or Latino	2/7/11	0.1480	EUR	NA	No	C71.9	9440/3	C71.9	Yes	No	0.2763	0.1	60	NA	GBM	2.038333827	1:DECEASED	10efeb3c-ef55-4227-91b9-8c2bb4ff43d5	NA	NA	NA	With Tumor	2.038333827	1:PROGRESSION	NA	NA	White	Yes	NA	1	Primary
gbm_tcga_pan_can_atlas_2018	TCGA-14-0736	TCGA-14-0736-01	NA	NA	NA	36	25	Glioblastoma	GBM	Glioblastoma Multiforme	NA	NA	NA	NA	NA	15.12312194	1:DEAD WITH TUMOR	NA	NA	0.5443	AFR	NA	NA	NA	NA	NA	NA	Yes	0.3403	0.14	58	NA	GBM	15.12312194	1:DECEASED	NA	NA	NA	NA	NA	4.208173061	1:PROGRESSION	NA	NA	NA	NA	-10	1	Primary
gbm_tcga_pan_can_atlas_2018	TCGA-14-0740	TCGA-14-0740-01	NA	NA	NA	17	NA	Glioblastoma	GBM	Glioblastoma Multiforme	NA	NA	NA	NA	NA	11.96699214	1:DEAD WITH TUMOR	NA	NA	0.2365	EUR	NA	NA	NA	NA	NA	NA	No	0.3223	0.23	43	NA	GBM	11.96699214	1:DECEASED	NA	NA	NA	NA	NA	11.96699214	1:PROGRESSION	NA	NA	NA	NA	NA	1	Primary
gbm_tcga_pan_can_atlas_2018	TCGA-14-0781	TCGA-14-0781-01	NA	NA	NA	4	21	Glioblastoma	GBM	Glioblastoma Multiforme	NA	NA	NA	NA	NA	0.953414209	1:DEAD WITH TUMOR	NA	NA	0.0014	AFR	NA	NA	NA	NA	NA	NA	Yes	0.2925	0	29	NA	GBM	0.953414209	1:DECEASED	NA	NA	NA	NA	NA	0.953414209	1:PROGRESSION	NA	NA	NA	NA	-8	1	Primary
gbm_tcga_pan_can_atlas_2018	TCGA-14-0783	TCGA-14-0783-01	NA	NA	NA	17	NA	Glioblastoma	GBM	Glioblastoma Multiforme	NA	NA	NA	NA	NA	6.213630536	1:DEAD WITH TUMOR	NA	NA	0.3348	EUR	NA	NA	NA	NA	NA	NA	No	NA	0.03	NA	NA	GBM	6.213630536	1:DECEASED	NA	NA	NA	NA	NA	6.213630536	1:PROGRESSION	NA	NA	NA	NA	NA	1	Primary
gbm_tcga_pan_can_atlas_2018	TCGA-14-0786	TCGA-14-0786-01	NA	NA	NA	7	NA	Glioblastoma	GBM	Glioblastoma Multiforme	NA	NA	NA	NA	NA	23.04632278	1:DEAD WITH TUMOR	NA	NA	0.1434	EUR	NA	NA	NA	NA	NA	NA	No	0.2698	0.2	32	NA	GBM	23.04632278	1:DECEASED	NA	NA	NA	NA	NA	4.175296709	1:PROGRESSION	NA	NA	NA	NA	NA	1	Primary
gbm_tcga_pan_can_atlas_2018	TCGA-14-0787	TCGA-14-0787-01	NA	NA	NA	8	1	Glioblastoma	GBM	Glioblastoma Multiforme	NA	NA	NA	NA	NA	2.235591939	NA	NA	NA	0.2036	SAS_ADMIX	NA	NA	NA	NA	NA	NA	Yes	0.2753	0.46	29	NA	GBM	2.235591939	1:DECEASED	NA	NA	NA	NA	NA	2.235591939	0:CENSORED	NA	NA	NA	NA	4	1	Primary
gbm_tcga_pan_can_atlas_2018	TCGA-14-0789	TCGA-14-0789-01	NA	NA	NA	6	3	Glioblastoma	GBM	Glioblastoma Multiforme	NA	NA	NA	NA	NA	11.2437124	NA	NA	NA	0.1262	EUR	NA	NA	NA	NA	NA	NA	Yes	0.2756	0	58	NA	GBM	11.2437124	1:DECEASED	NA	NA	NA	NA	NA	3.452016964	1:PROGRESSION	NA	NA	NA	NA	-16	1	Primary
gbm_tcga_pan_can_atlas_2018	TCGA-14-0790	TCGA-14-0790-01	NA	NA	NA	6	-17	Glioblastoma	GBM	Glioblastoma Multiforme	NA	NA	NA	NA	NA	13.77519151	1:DEAD WITH TUMOR	NA	NA	0.1721	EUR	NA	NA	NA	NA	NA	NA	Yes	0.2679	0.25	57	NA	GBM	13.77519151	1:DECEASED	NA	NA	NA	NA	NA	13.77519151	1:PROGRESSION	NA	NA	NA	NA	-6	1	Primary
gbm_tcga_pan_can_atlas_2018	TCGA-14-0812	TCGA-14-0812-01	NA	NA	NA	4	NA	Glioblastoma	GBM	Glioblastoma Multiforme	NA	NA	NA	NA	NA	3.254758852	1:DEAD WITH TUMOR	NA	NA	0.1251	EUR	NA	NA	NA	NA	NA	NA	No	0.2839	0.07	79	NA	GBM	3.254758852	1:DECEASED	NA	NA	NA	NA	NA	3.254758852	1:PROGRESSION	NA	NA	NA	NA	NA	1	Primary
gbm_tcga_pan_can_atlas_2018	TCGA-14-0813	TCGA-14-0813-01	NA	NA	NA	8	NA	Glioblastoma	GBM	Glioblastoma Multiforme	NA	NA	NA	NA	NA	1.347930434	NA	NA	NA	0.2498	EUR	NA	NA	NA	NA	NA	NA	No	0.2792	0.03	83	NA	GBM	1.347930434	1:DECEASED	NA	NA	NA	NA	NA	1.347930434	0:CENSORED	NA	NA	NA	NA	NA	1	Primary
gbm_tcga_pan_can_atlas_2018	TCGA-14-0817	TCGA-14-0817-01	NA	NA	NA	7	25	Glioblastoma	GBM	Glioblastoma Multiforme	NA	NA	NA	NA	NA	5.391721735	NA	NA	NA	0.3336	EUR	NA	NA	NA	NA	NA	NA	Yes	0.2746	0.71	65	NA	GBM	5.391721735	1:DECEASED	NA	NA	NA	NA	NA	5.391721735	0:CENSORED	NA	NA	NA	NA	12	1	Primary
gbm_tcga_pan_can_atlas_2018	TCGA-14-0862	TCGA-14-0862-01	NA	NA	NA	9	NA	Glioblastoma	GBM	Glioblastoma Multiforme	NA	NA	NA	NA	NA	2.89311898	1:DEAD WITH TUMOR	NA	NA	0.3176	EUR	NA	NA	NA	NA	NA	NA	No	0.3132	0	38	NA	GBM	2.89311898	1:DECEASED	NA	NA	NA	NA	NA	2.89311898	1:PROGRESSION	NA	NA	NA	NA	NA	1	Primary
gbm_tcga_pan_can_atlas_2018	TCGA-14-0865	TCGA-14-0865-01	NA	NA	NA	13	NA	Glioblastoma	GBM	Glioblastoma Multiforme	NA	NA	NA	NA	NA	16.50392872	1:DEAD WITH TUMOR	NA	NA	0.4038	EUR	NA	NA	NA	NA	NA	NA	No	0.2807	0.87	68	NA	GBM	16.50392872	1:DECEASED	NA	NA	NA	NA	NA	7.068415689	1:PROGRESSION	NA	NA	NA	NA	NA	1	Primary
gbm_tcga_pan_can_atlas_2018	TCGA-14-0866	TCGA-14-0866-01	NA	NA	NA	8	NA	Glioblastoma	GBM	Glioblastoma Multiforme	NA	NA	NA	NA	NA	26.33395798	NA	NA	NA	0.1468	EUR	NA	NA	NA	NA	NA	NA	No	0.2831	1.42	385	NA	GBM	26.33395798	1:DECEASED	NA	NA	NA	NA	NA	3.189006148	1:PROGRESSION	NA	NA	NA	NA	NA	1	Primary
gbm_tcga_pan_can_atlas_2018	TCGA-14-0867	TCGA-14-0867-01	NA	NA	NA	8	NA	Glioblastoma	GBM	Glioblastoma Multiforme	NA	NA	NA	NA	NA	2.038333827	NA	NA	NA	0.4025	EUR	NA	NA	NA	NA	NA	NA	No	0.3057	0.32	96	NA	GBM	2.038333827	1:DECEASED	NA	NA	NA	NA	NA	2.038333827	0:CENSORED	NA	NA	NA	NA	NA	1	Primary
gbm_tcga_pan_can_atlas_2018	TCGA-14-0871	TCGA-14-0871-01	NA	NA	NA	24	NA	Glioblastoma	GBM	Glioblastoma Multiforme	NA	NA	NA	NA	NA	28.9311898	NA	NA	NA	0.5608	EUR	NA	NA	NA	NA	NA	NA	Yes	0.2899	1.43	50	NA	GBM	28.9311898	1:DECEASED	NA	NA	NA	NA	NA	28.9311898	0:CENSORED	NA	NA	NA	NA	NA	1	Primary
gbm_tcga_pan_can_atlas_2018	TCGA-14-1034	TCGA-14-1034-01	60	NA	NA	12	9	Glioblastoma	GBM	Glioblastoma Multiforme	485	-22029	0	NA	NA	15.94503074	1:DEAD WITH TUMOR	NA	6/18/09	0.2834	EUR	NA	No	C71.9	9440/3	C71.9	Yes	Yes	0.2674	0.22	73	NA	GBM	15.94503074	1:DECEASED	0078b0c4-68a9-483b-9aab-61156d263213	NA	NA	NA	With Tumor	9.271131275	1:PROGRESSION	NA	NA	NA	Yes	2	2	Primary
gbm_tcga_pan_can_atlas_2018	TCGA-14-1034	TCGA-14-1034-02	60	NA	NA	11	9	Glioblastoma	GBM	Glioblastoma Multiforme	485	-22029	0	NA	NA	15.94503074	1:DEAD WITH TUMOR	NA	6/18/09	0.7247	EUR	NA	No	C71.9	9440/3	C71.9	Yes	Yes	NA	NA	79	NA	GBM	15.94503074	1:DECEASED	0078b0c4-68a9-483b-9aab-61156d263213	NA	NA	NA	With Tumor	9.271131275	1:PROGRESSION	NA	NA	NA	Yes	2	2	Recurrence
gbm_tcga_pan_can_atlas_2018	TCGA-14-1037	TCGA-14-1037-01	66	NA	NA	6	NA	Glioblastoma	GBM	Glioblastoma Multiforme	587	-24426	0	NA	NA	19.29841865	1:DEAD WITH TUMOR	NA	9/24/09	0.1622	EUR	NA	No	C71.9	9440/3	C71.9	Yes	No	0.269	0.13	54	NA	GBM	19.29841865	1:DECEASED	6a9d719d-249a-4756-adc8-e92fa60da229	NA	NA	NA	With Tumor	10.71769077	1:PROGRESSION	NA	NA	White	Yes	NA	1	Primary
gbm_tcga_pan_can_atlas_2018	TCGA-14-1043	TCGA-14-1043-01	61	NA	NA	6	NA	Glioblastoma	GBM	Glioblastoma Multiforme	24	-22392	0	NA	NA	0.789032449	1:DEAD WITH TUMOR	NA	6/24/10	0.1213	EUR	NA	No	C71.9	9440/3	C71.9	Yes	No	0.3077	0.01	18	NA	GBM	0.789032449	1:DECEASED	a6cda2a0-21d9-4b72-a4c5-de1142d7ddb8	NA	NA	NA	With Tumor	0.789032449	1:PROGRESSION	NA	NA	White	Yes	NA	1	Primary
gbm_tcga_pan_can_atlas_2018	TCGA-14-1395	TCGA-14-1395-01	52	NA	NA	8	NA	Glioblastoma	GBM	Glioblastoma Multiforme	42	-19237	0	NA	NA	1.380806786	1:DEAD WITH TUMOR	NA	8/5/09	0.1761	EUR	NA	No	C71.9	9440/3	C71.9	Yes	No	0.3103	0.04	44	NA	GBM	1.380806786	1:DECEASED	74331114-65b1-4697-abc4-4769ff377528	NA	NA	NA	With Tumor	1.380806786	1:PROGRESSION	NA	NA	White	No	NA	1	Primary
gbm_tcga_pan_can_atlas_2018	TCGA-14-1396	TCGA-14-1396-01	78	NA	NA	6	NA	Glioblastoma	GBM	Glioblastoma Multiforme	34	-28753	0	NA	NA	1.117795969	1:DEAD WITH TUMOR	NA	6/4/09	0.2721	EUR	NA	No	C71.9	9440/3	C71.9	Yes	No	0.2897	0.64	274	NA	GBM	1.117795969	1:DECEASED	aad2c954-39a4-4ef3-9940-e754619007a4	NA	NA	NA	With Tumor	1.117795969	1:PROGRESSION	NA	NA	White	No	NA	1	Primary
gbm_tcga_pan_can_atlas_2018	TCGA-14-1401	TCGA-14-1401-01	54	NA	NA	4	NA	Glioblastoma	GBM	Glioblastoma Multiforme	114	-19921	0	NA	NA	3.747904133	1:DEAD WITH TUMOR	NA	6/4/09	0.1090	EUR	NA	No	C71.9	9440/3	C71.9	Yes	No	NA	NA	NA	NA	GBM	3.747904133	1:DECEASED	6176621d-8534-4fba-a0e7-74a5a78245a9	NA	NA	NA	With Tumor	3.747904133	1:PROGRESSION	NA	NA	White	No	NA	1	Primary
gbm_tcga_pan_can_atlas_2018	TCGA-14-1402	TCGA-14-1402-01	58	NA	NA	8	25	Glioblastoma	GBM	Glioblastoma Multiforme	975	-21421	0	NA	NA	32.05444324	1:DEAD WITH TUMOR	NA	6/18/09	0.1313	EUR	NA	No	C71.9	9440/3	C71.9	Yes	No	NA	0.04	NA	NA	GBM	32.05444324	1:DECEASED	bf339349-062f-4ea9-a0b2-d87d3a21099e	NA	NA	NA	With Tumor	10.94782523	1:PROGRESSION	NA	NA	White	Yes	8	1	Primary
gbm_tcga_pan_can_atlas_2018	TCGA-14-1450	TCGA-14-1450-01	57	NA	NA	9	NA	Glioblastoma	GBM	Glioblastoma Multiforme	1788	-20960	0	NA	NA	58.78291745	0:ALIVE OR DEAD TUMOR FREE	NA	6/24/10	0.1879	AFR	NA	No	C71.9	9440/3	C71.9	Yes	No	0.3102	0	48	NA	GBM	58.78291745	0:LIVING	f2ec3b94-cb92-4335-bdf9-02c046130bab	NA	NA	NA	With Tumor	27.15586679	1:PROGRESSION	NA	NA	Black or African American	Yes	NA	1	Primary
gbm_tcga_pan_can_atlas_2018	TCGA-14-1451	TCGA-14-1451-01	39	NA	NA	6	NA	Glioblastoma	GBM	Glioblastoma Multiforme	703	-14401	0	NA	NA	23.11207548	1:DEAD WITH TUMOR	NA	9/1/09	0.1870	EUR	NA	No	C71.9	9440/3	C71.9	Yes	No	0.2806	0.35	30	NA	GBM	23.11207548	1:DECEASED	06c427a1-8c2d-4003-b744-139114a04440	NA	NA	NA	With Tumor	0.624650689	1:PROGRESSION	NA	NA	White	No	NA	1	Primary
gbm_tcga_pan_can_atlas_2018	TCGA-14-1452	TCGA-14-1452-01	60	NA	NA	7	NA	Glioblastoma	GBM	Glioblastoma Multiforme	216	-22106	0	NA	NA	7.101292041	1:DEAD WITH TUMOR	NA	6/4/09	0.1767	EUR	NA	No	C71.9	9440/3	C71.9	Yes	No	NA	NA	NA	NA	GBM	7.101292041	1:DECEASED	f82bfa67-4e72-4a09-8022-a2fe0050090f	NA	NA	NA	With Tumor	5.654732551	1:PROGRESSION	NA	NA	White	Yes	NA	1	Primary
gbm_tcga_pan_can_atlas_2018	TCGA-14-1453	TCGA-14-1453-01	69	NA	NA	10	NA	Glioblastoma	GBM	Glioblastoma Multiforme	35	-25297	0	NA	NA	1.150672321	1:DEAD WITH TUMOR	NA	6/4/09	0.6978	EUR	NA	No	C71.9	9440/3	C71.9	Yes	No	0.2899	0.63	54	NA	GBM	1.150672321	1:DECEASED	a9597785-a1d3-4788-a431-d25d69025690	NA	NA	NA	With Tumor	1.150672321	1:PROGRESSION	NA	NA	White	No	NA	1	Primary
gbm_tcga_pan_can_atlas_2018	TCGA-14-1454	TCGA-14-1454-01	54	NA	NA	17	NA	Glioblastoma	GBM	Glioblastoma Multiforme	918	-19887	0	NA	NA	30.18049117	1:DEAD WITH TUMOR	NA	6/4/09	0.4024	EUR	NA	No	C71.9	9440/3	C71.9	Yes	No	NA	NA	NA	NA	GBM	30.18049117	1:DECEASED	c2399f5d-dc29-42e9-81f1-1d164d4cc55d	NA	NA	NA	With Tumor	9.567018444	1:PROGRESSION	NA	NA	White	Yes	NA	1	Primary
gbm_tcga_pan_can_atlas_2018	TCGA-14-1455	TCGA-14-1455-01	61	NA	NA	5	NA	Glioblastoma	GBM	Glioblastoma Multiforme	28	-22562	0	NA	NA	0.920537857	1:DEAD WITH TUMOR	NA	8/5/09	0.1893	EUR	NA	No	C71.9	9440/3	C71.9	Yes	No	0.2838	0.07	64	NA	GBM	0.920537857	1:DECEASED	04b4ebb4-6780-42d8-a980-711cd10cfe14	NA	NA	NA	With Tumor	0.920537857	1:PROGRESSION	NA	NA	White	No	NA	1	Primary
gbm_tcga_pan_can_atlas_2018	TCGA-14-1456	TCGA-14-1456-01	23	NA	NA	1	NA	Glioblastoma	GBM	Glioblastoma Multiforme	1246	-8710	0	NA	NA	40.96393464	0:ALIVE OR DEAD TUMOR FREE	NA	5/28/10	0.0824	EUR	NA	No	C71.9	9440/3	C71.9	Yes	No	0.2716	0.06	25	NA	GBM	40.96393464	0:LIVING	0fe6684a-5ab2-4999-b69d-d99aa5679c97	NA	NA	NA	With Tumor	3.2218825	1:PROGRESSION	NA	NA	White	Yes	NA	1	Primary
gbm_tcga_pan_can_atlas_2018	TCGA-14-1458	TCGA-14-1458-01	54	NA	NA	3	NA	Glioblastoma	GBM	Glioblastoma Multiforme	187	-19899	0	NA	NA	6.673899464	NA	NA	8/5/09	0.2232	EUR	NA	No	C71.9	9440/3	C71.9	Yes	No	0.306	1.4	184	NA	GBM	6.673899464	1:DECEASED	5d2487b9-e0cd-40fc-a158-7b1803c8dc88	NA	NA	NA	NA	2.662984515	1:PROGRESSION	NA	NA	White	Yes	NA	1	Primary
gbm_tcga_pan_can_atlas_2018	TCGA-14-1459	TCGA-14-1459-01	63	NA	NA	4	NA	Glioblastoma	GBM	Glioblastoma Multiforme	378	-23231	0	NA	NA	12.42726107	1:DEAD WITH TUMOR	NA	6/18/09	0.1215	EUR	NA	No	C71.9	9440/3	C71.9	Yes	No	NA	NA	NA	NA	GBM	12.42726107	1:DECEASED	0798dbe2-1914-427c-a2fe-2a865d0d6eda	NA	NA	NA	With Tumor	9.040996811	1:PROGRESSION	NA	NA	White	Yes	NA	1	Primary
gbm_tcga_pan_can_atlas_2018	TCGA-14-1794	TCGA-14-1794-01	59	NA	NA	5	NA	Glioblastoma	GBM	Glioblastoma Multiforme	30	-21628	0	NA	NA	0.986290561	1:DEAD WITH TUMOR	NA	8/4/09	0.2708	EUR	NA	No	C71.9	9440/3	C71.9	Yes	No	0.2843	0.57	195	NA	GBM	0.986290561	1:DECEASED	eb9c8e66-6710-4141-ae28-1e5c88eaee47	NA	NA	NA	With Tumor	0.986290561	1:PROGRESSION	NA	NA	NA	Yes	NA	1	Primary
gbm_tcga_pan_can_atlas_2018	TCGA-14-1795	TCGA-14-1795-01	66	NA	NA	4	NA	Glioblastoma	GBM	Glioblastoma Multiforme	60	-24375	0	NA	NA	1.972581122	1:DEAD WITH TUMOR	NA	8/4/09	0.1027	EUR	NA	No	C71.9	9440/3	C71.9	Yes	No	0.2751	0.19	344	NA	GBM	1.972581122	1:DECEASED	7db115ea-082b-45bb-97d2-4254270b8bb6	NA	NA	NA	With Tumor	1.972581122	1:PROGRESSION	NA	NA	White	No	NA	1	Primary
gbm_tcga_pan_can_atlas_2018	TCGA-14-1821	TCGA-14-1821-01	31	NA	NA	4	NA	Glioblastoma	GBM	Glioblastoma Multiforme	541	-11329	0	NA	NA	17.78610645	1:DEAD WITH TUMOR	NA	9/1/09	0.1805	EUR	NA	No	C71.9	9440/3	C71.9	Yes	No	0.2718	0.3	20	NA	GBM	17.78610645	1:DECEASED	38dd826d-06dc-4a73-b852-c3d78c9c3ff4	NA	NA	NA	With Tumor	10.88207253	1:PROGRESSION	NA	NA	White	Yes	NA	1	Primary
gbm_tcga_pan_can_atlas_2018	TCGA-14-1823	TCGA-14-1823-01	58	NA	NA	25	21	Glioblastoma	GBM	Glioblastoma Multiforme	543	-21384	0	NA	NA	17.85185916	1:DEAD WITH TUMOR	NA	9/1/09	0.7423	EUR	NA	No	C71.9	9440/3	C71.9	Yes	Yes	0.2769	0.06	56	NA	GBM	17.85185916	1:DECEASED	a515cf2d-e918-4958-9bf6-e611b425a97e	NA	NA	NA	With Tumor	4.602689286	1:PROGRESSION	NA	NA	White	Yes	-4	1	Primary
gbm_tcga_pan_can_atlas_2018	TCGA-14-1825	TCGA-14-1825-01	70	NA	NA	7	13	Glioblastoma	GBM	Glioblastoma Multiforme	NA	-25684	0	NA	NA	7.627313673	1:DEAD WITH TUMOR	Not Hispanic Or Latino	9/23/09	0.2814	EUR	NA	No	C71.9	9440/3	C71.9	Yes	Yes	0.2743	0.72	46	NA	GBM	7.627313673	1:DECEASED	e0e1b5b3-6e3c-4b79-aa2a-32b320c3e45a	NA	NA	NA	With Tumor	2.695860867	1:PROGRESSION	NA	NA	White	Yes	12	1	Primary
gbm_tcga_pan_can_atlas_2018	TCGA-14-1827	TCGA-14-1827-01	51	NA	NA	5	NA	Glioblastoma	GBM	Glioblastoma Multiforme	179	-18828	0	NA	NA	5.884867015	NA	NA	9/23/09	0.1423	EUR	NA	No	C71.9	9440/3	C71.9	Yes	No	0.2643	0.06	43	NA	GBM	5.884867015	1:DECEASED	61ed8fbd-b753-451e-9683-edd4b266b0f3	NA	NA	NA	NA	5.884867015	0:CENSORED	NA	NA	White	No	NA	1	Primary
gbm_tcga_pan_can_atlas_2018	TCGA-14-1829	TCGA-14-1829-01	57	NA	NA	8	23	Glioblastoma	GBM	Glioblastoma Multiforme	218	-20929	0	NA	NA	7.167044745	0:ALIVE OR DEAD TUMOR FREE	NA	9/24/09	0.2001	AFR	NA	No	C71.9	9440/3	C71.9	Yes	Yes	0.2721	0.03	46	NA	GBM	7.167044745	0:LIVING	47a4161c-9c61-48f5-b9bc-a6d1acad4e5a	NA	NA	NA	With Tumor	7.167044745	0:CENSORED	NA	NA	Black or African American	Yes	8	1	Primary
gbm_tcga_pan_can_atlas_2018	TCGA-14-2554	TCGA-14-2554-01	52	NA	NA	10	17	Glioblastoma	GBM	Glioblastoma Multiforme	532	-19090	0	NA	NA	17.49021929	1:DEAD WITH TUMOR	NA	2/5/10	0.2133	EUR	NA	No	C71.9	9440/3	C71.9	Yes	Yes	0.2618	0.05	64	NA	GBM	17.49021929	1:DECEASED	b1c4579c-72fa-4974-830c-b6a81ace45f4	NA	NA	NA	With Tumor	17.49021929	1:PROGRESSION	NA	NA	White	Yes	-10	1	Primary
gbm_tcga_pan_can_atlas_2018	TCGA-14-2555	TCGA-14-2555-01	44	NA	NA	8	NA	Glioblastoma	GBM	Glioblastoma Multiforme	242	-16259	0	NA	NA	7.956077194	0:ALIVE OR DEAD TUMOR FREE	NA	5/11/10	0.1453	EUR	NA	No	C71.9	9440/3	C71.9	Yes	No	NA	NA	NA	NA	GBM	7.956077194	0:LIVING	5aa15b7f-35c7-4022-b1b2-74a4f6d3ea85	NA	NA	NA	NA	7.956077194	0:CENSORED	NA	NA	White	Yes	NA	1	Primary
gbm_tcga_pan_can_atlas_2018	TCGA-14-3476	TCGA-14-3476-01	74	NA	NA	NA	NA	Glioblastoma	GBM	Glioblastoma Multiforme	12	-27172	0	NA	NA	0.394516225	NA	NA	7/12/10	NA	EUR	NA	No	C71.9	9440/3	C71.9	Yes	No	0.2779	0.02	54	NA	GBM	0.394516225	1:DECEASED	872511fb-98cd-4fba-82f6-4c3689c75ae2	NA	NA	NA	NA	0.295887168	1:PROGRESSION	NA	NA	White	No	NA	1	Primary
gbm_tcga_pan_can_atlas_2018	TCGA-14-3477	TCGA-14-3477-01	38	NA	NA	30	NA	Glioblastoma	GBM	Glioblastoma Multiforme	115	-14082	0	NA	NA	3.780780485	0:ALIVE OR DEAD TUMOR FREE	Not Hispanic Or Latino	5/11/10	0.6848	AFR_ADMIX	NA	No	C71.9	9440/3	C71.9	Yes	No	0.2617	0	43	NA	GBM	3.780780485	0:LIVING	60e47b7d-c664-46c0-ac13-db688d4b8a58	NA	NA	NA	With Tumor	3.780780485	0:CENSORED	NA	NA	Black or African American	Yes	NA	1	Primary
gbm_tcga_pan_can_atlas_2018	TCGA-14-4157	TCGA-14-4157-01	40	NA	NA	4	NA	Glioblastoma	GBM	Glioblastoma Multiforme	104	-14816	0	NA	NA	3.419140612	0:ALIVE OR DEAD TUMOR FREE	NA	7/12/10	0.1600	AFR	NA	No	C71.9	9440/3	C71.9	Yes	No	0.284	0.3	35	NA	GBM	3.419140612	0:LIVING	38acdfc8-8abc-4d89-a68b-58c493650b48	NA	NA	NA	NA	3.156129796	1:PROGRESSION	NA	NA	Black or African American	Yes	NA	1	Primary
gbm_tcga_pan_can_atlas_2018	TCGA-15-0742	TCGA-15-0742-01	NA	NA	NA	9	13	Glioblastoma	GBM	Glioblastoma Multiforme	NA	NA	NA	NA	NA	13.77519151	NA	NA	NA	0.2392	EUR	NA	NA	NA	NA	NA	NA	No	0.2727	0.23	68	NA	GBM	13.77519151	1:DECEASED	NA	NA	NA	NA	NA	7.627313673	1:PROGRESSION	NA	NA	NA	NA	8	1	Primary
gbm_tcga_pan_can_atlas_2018	TCGA-15-1444	TCGA-15-1444-01	21	NA	NA	2	-25	Glioblastoma	GBM	Glioblastoma Multiforme	NA	-7827	0	50.95834566	1:Recurred/Progressed	50.53095309	1:DEAD WITH TUMOR	Not Hispanic Or Latino	4/4/13	0.0871	EUR	NA	No	C71.9	9440/3	C71.9	Yes	No	0.29	0.04	NA	No	GBM	50.53095309	1:DECEASED	4c42dc4e-66b7-40bf-9fbe-b92543248198	NA	NA	NA	With Tumor	50.95834566	1:PROGRESSION	NA	No	White	Yes	-6	1	Primary
gbm_tcga_pan_can_atlas_2018	TCGA-15-1446	TCGA-15-1446-01	55	NA	NA	4	NA	Glioblastoma	GBM	Glioblastoma Multiforme	581	-20355	0	NA	NA	19.10116054	0:ALIVE OR DEAD TUMOR FREE	NA	5/11/09	0.1116	EUR	NA	No	C71.9	9440/3	C71.9	Yes	No	0.2995	0.85	173	NA	GBM	19.10116054	0:LIVING	05d5da50-52fe-4342-9c15-9ee4c1d6662e	NA	NA	NA	With Tumor	14.56422395	1:PROGRESSION	NA	NA	White	Yes	NA	1	Primary
gbm_tcga_pan_can_atlas_2018	TCGA-15-1447	TCGA-15-1447-01	36	NA	NA	19	NA	Glioblastoma	GBM	Glioblastoma Multiforme	1618	-13326	0	NA	NA	53.1939376	0:ALIVE OR DEAD TUMOR FREE	NA	5/11/09	0.6929	EUR	NA	No	C71.9	9440/3	C71.9	Yes	No	NA	0.02	NA	NA	GBM	53.1939376	0:LIVING	03e9a354-7c95-4484-9ead-ed04acce7cb6	NA	NA	NA	With Tumor	11.17795969	1:PROGRESSION	NA	NA	White	Yes	NA	1	Primary
gbm_tcga_pan_can_atlas_2018	TCGA-15-1449	TCGA-15-1449-01	65	NA	NA	23	NA	Glioblastoma	GBM	Glioblastoma Multiforme	NA	-23828	0	NA	NA	13.28204622	1:DEAD WITH TUMOR	NA	5/11/09	0.4414	EUR	NA	No	C71.9	9440/3	C71.9	Yes	No	NA	NA	NA	NA	GBM	13.28204622	1:DECEASED	2749c671-dee1-4d91-b3fa-4b50accf7a11	NA	NA	NA	With Tumor	2.432850051	1:PROGRESSION	NA	NA	White	Yes	NA	1	Primary
gbm_tcga_pan_can_atlas_2018	TCGA-16-0846	TCGA-16-0846-01	NA	NA	NA	18	-15	Glioblastoma	GBM	Glioblastoma Multiforme	NA	NA	NA	NA	NA	3.912285893	1:DEAD WITH TUMOR	NA	NA	0.1511	EUR	NA	NA	NA	NA	NA	NA	Yes	0.2809	0.15	61	NA	GBM	3.912285893	1:DECEASED	NA	NA	NA	NA	NA	3.912285893	1:PROGRESSION	NA	NA	NA	NA	-14	1	Primary
gbm_tcga_pan_can_atlas_2018	TCGA-16-0848	TCGA-16-0848-01	NA	NA	NA	6	NA	Glioblastoma	GBM	Glioblastoma Multiforme	NA	NA	NA	NA	NA	17.58884834	1:DEAD WITH TUMOR	NA	NA	0.1804	EUR	NA	NA	NA	NA	NA	NA	No	0.2915	0.23	332	NA	GBM	17.58884834	1:DECEASED	NA	NA	NA	NA	NA	4.241049413	1:PROGRESSION	NA	NA	NA	NA	NA	1	Primary
gbm_tcga_pan_can_atlas_2018	TCGA-16-0849	TCGA-16-0849-01	NA	NA	NA	2	NA	Glioblastoma	GBM	Glioblastoma Multiforme	NA	NA	NA	NA	NA	26.07094717	0:ALIVE OR DEAD TUMOR FREE	NA	NA	0.0818	EUR	NA	NA	NA	NA	NA	NA	No	0.2817	0.13	63	NA	GBM	26.07094717	0:LIVING	NA	NA	NA	NA	NA	26.07094717	0:CENSORED	NA	NA	NA	NA	NA	1	Primary
gbm_tcga_pan_can_atlas_2018	TCGA-16-0850	TCGA-16-0850-01	NA	NA	NA	25	NA	Glioblastoma	GBM	Glioblastoma Multiforme	NA	NA	NA	NA	NA	16.37242332	1:DEAD WITH TUMOR	NA	NA	0.7946	EUR	NA	NA	NA	NA	NA	NA	No	0.2886	0.53	49	NA	GBM	16.37242332	1:DECEASED	NA	NA	NA	NA	NA	2.728737219	1:PROGRESSION	NA	NA	NA	NA	NA	1	Primary
gbm_tcga_pan_can_atlas_2018	TCGA-16-0861	TCGA-16-0861-01	NA	NA	NA	4	NA	Glioblastoma	GBM	Glioblastoma Multiforme	NA	NA	NA	NA	NA	4.306802117	NA	NA	NA	0.1926	EUR	NA	NA	NA	NA	NA	NA	No	0.2626	0.08	52	NA	GBM	4.306802117	0:LIVING	NA	NA	NA	NA	NA	3.090377092	1:PROGRESSION	NA	NA	NA	NA	NA	1	Primary
gbm_tcga_pan_can_atlas_2018	TCGA-16-1045	TCGA-16-1045-01	49	NA	NA	13	5	Glioblastoma	GBM	Glioblastoma Multiforme	883	-18195	0	NA	NA	29.02981885	1:DEAD WITH TUMOR	Not Hispanic Or Latino	7/27/09	0.2482	EUR	NA	No	C71.9	9440/3	C71.9	Yes	Yes	0.2652	0.05	71	NA	GBM	29.02981885	1:DECEASED	cd73f38a-f6ff-4e7b-bd43-ec7b82dbe7df	NA	NA	NA	With Tumor	21.50113423	1:PROGRESSION	NA	NA	White	Yes	-10	1	Primary
gbm_tcga_pan_can_atlas_2018	TCGA-16-1047	TCGA-16-1047-01	66	NA	NA	6	NA	Glioblastoma	GBM	Glioblastoma Multiforme	25	-24301	0	NA	NA	4.569812934	1:DEAD WITH TUMOR	Not Hispanic Or Latino	7/27/09	0.1743	NA	NA	No	C71.9	9440/3	C71.9	Yes	No	NA	0.38	NA	NA	GBM	4.569812934	1:DECEASED	8e8688f7-bf69-432b-a5ac-4f5f4d5c10ba	NA	NA	NA	With Tumor	0.821908801	1:PROGRESSION	NA	NA	NA	No	NA	1	Primary
gbm_tcga_pan_can_atlas_2018	TCGA-16-1048	TCGA-16-1048-01	NA	NA	NA	6	NA	Glioblastoma	GBM	Glioblastoma Multiforme	NA	NA	NA	NA	NA	NA	NA	NA	NA	0.1953	EUR	NA	NA	NA	NA	NA	NA	No	0.2687	0.09	63	NA	GBM	NA	NA	NA	NA	NA	NA	NA	NA	NA	NA	NA	NA	NA	NA	1	Primary
gbm_tcga_pan_can_atlas_2018	TCGA-16-1055	TCGA-16-1055-01	48	NA	NA	4	NA	Glioblastoma	GBM	Glioblastoma Multiforme	301	-17840	0	NA	NA	10.29029819	1:DEAD WITH TUMOR	Not Hispanic Or Latino	7/27/09	0.1375	EUR	NA	No	C71.9	9440/3	C71.9	Yes	No	NA	1.05	NA	NA	GBM	10.29029819	1:DECEASED	85a1ec02-14ee-4eef-aedc-f2f6fc031a24	NA	NA	NA	With Tumor	9.468389388	1:PROGRESSION	NA	NA	White	Yes	NA	1	Primary
gbm_tcga_pan_can_atlas_2018	TCGA-16-1056	TCGA-16-1056-01	55	NA	NA	5	NA	Glioblastoma	GBM	Glioblastoma Multiforme	406	-20310	0	NA	NA	14.00532597	1:DEAD WITH TUMOR	Not Hispanic Or Latino	7/27/09	0.1240	EUR	NA	No	C71.9	9440/3	C71.9	Yes	No	NA	NA	NA	NA	GBM	14.00532597	1:DECEASED	5234bf79-decc-45a1-8377-e6b09ceba82a	NA	NA	NA	With Tumor	7.857448138	1:PROGRESSION	NA	NA	White	Yes	NA	1	Primary
gbm_tcga_pan_can_atlas_2018	TCGA-16-1060	TCGA-16-1060-01	70	NA	NA	5	NA	Glioblastoma	GBM	Glioblastoma Multiforme	111	-25813	0	NA	NA	9.139625867	1:DEAD WITH TUMOR	Not Hispanic Or Latino	7/27/09	0.1384	EUR	NA	No	C71.9	9440/3	C71.9	Yes	No	NA	NA	NA	NA	GBM	9.139625867	1:DECEASED	1101faa1-a713-489b-8593-960a9d6bda42	NA	NA	NA	With Tumor	3.649275076	1:PROGRESSION	NA	NA	White	Yes	NA	1	Primary
gbm_tcga_pan_can_atlas_2018	TCGA-16-1062	TCGA-16-1062-01	57	NA	NA	7	NA	Glioblastoma	GBM	Glioblastoma Multiforme	556	-21148	0	NA	NA	21.23812342	1:DEAD WITH TUMOR	Not Hispanic Or Latino	7/27/09	0.1462	EUR	NA	No	C71.9	9440/3	C71.9	Yes	No	NA	NA	NA	NA	GBM	21.23812342	1:DECEASED	0987f48e-9d58-47b5-a1a6-de704caf4ed5	NA	NA	NA	With Tumor	17.02995036	1:PROGRESSION	NA	NA	White	Yes	NA	1	Primary
gbm_tcga_pan_can_atlas_2018	TCGA-16-1063	TCGA-16-1063-01	72	NA	NA	7	NA	Glioblastoma	GBM	Glioblastoma Multiforme	425	-26313	0	NA	NA	13.97244962	1:DEAD WITH TUMOR	Not Hispanic Or Latino	7/27/09	0.1748	EUR	NA	No	C71.9	9440/3	C71.9	Yes	No	NA	NA	NA	NA	GBM	13.97244962	1:DECEASED	6e6962d8-34b8-431c-8220-42b0b92a410b	NA	NA	NA	With Tumor	12.1313739	1:PROGRESSION	NA	NA	White	Yes	NA	1	Primary
gbm_tcga_pan_can_atlas_2018	TCGA-16-1460	TCGA-16-1460-01	36	NA	NA	1	NA	Glioblastoma	GBM	Glioblastoma Multiforme	195	-13208	0	NA	NA	6.410888648	0:ALIVE OR DEAD TUMOR FREE	Not Hispanic Or Latino	7/27/09	0.0469	EUR_ADMIX	NA	No	C71.9	9440/3	C71.9	Yes	No	0.2866	0.8	110	NA	GBM	6.410888648	0:LIVING	827453a9-7388-4336-9ac5-4defcb904607	NA	NA	NA	NA	6.410888648	0:CENSORED	NA	NA	White	Yes	NA	1	Primary
gbm_tcga_pan_can_atlas_2018	TCGA-19-0955	TCGA-19-0955-01	NA	NA	NA	9	NA	Glioblastoma	GBM	Glioblastoma Multiforme	NA	NA	NA	NA	NA	11.76973403	0:ALIVE OR DEAD TUMOR FREE	NA	NA	0.2126	NA	NA	NA	NA	NA	NA	NA	No	NA	0.08	NA	NA	GBM	11.76973403	0:LIVING	NA	NA	NA	NA	NA	11.76973403	0:CENSORED	NA	NA	NA	NA	NA	1	Primary
gbm_tcga_pan_can_atlas_2018	TCGA-19-0957	TCGA-19-0957-01	NA	NA	NA	6	9	Glioblastoma	GBM	Glioblastoma Multiforme	NA	NA	NA	NA	NA	21.89565046	1:DEAD WITH TUMOR	NA	NA	0.2052	EUR	NA	NA	NA	NA	NA	NA	Yes	0.2821	0.26	122	NA	GBM	21.89565046	1:DECEASED	NA	NA	NA	NA	NA	1.643817602	1:PROGRESSION	NA	NA	NA	NA	8	1	Primary
gbm_tcga_pan_can_atlas_2018	TCGA-19-0960	TCGA-19-0960-01	NA	NA	NA	6	NA	Glioblastoma	GBM	Glioblastoma Multiforme	NA	NA	NA	NA	NA	8.613604235	0:ALIVE OR DEAD TUMOR FREE	NA	NA	0.1770	EUR	NA	NA	NA	NA	NA	NA	No	NA	0.37	NA	NA	GBM	8.613604235	0:LIVING	NA	NA	NA	NA	NA	8.613604235	0:CENSORED	NA	NA	NA	NA	NA	1	Primary
gbm_tcga_pan_can_atlas_2018	TCGA-19-0962	TCGA-19-0962-01	NA	NA	NA	6	NA	Glioblastoma	GBM	Glioblastoma Multiforme	NA	NA	NA	NA	NA	0.657527041	NA	NA	NA	0.1675	EUR	NA	NA	NA	NA	NA	NA	No	NA	0.19	NA	NA	GBM	0.657527041	1:DECEASED	NA	NA	NA	NA	NA	0.657527041	0:CENSORED	NA	NA	NA	NA	NA	1	Primary
gbm_tcga_pan_can_atlas_2018	TCGA-19-0963	TCGA-19-0963-01	NA	NA	NA	5	NA	Glioblastoma	GBM	Glioblastoma Multiforme	NA	NA	NA	NA	NA	14.26833679	1:DEAD WITH TUMOR	NA	NA	0.1454	EUR	NA	NA	NA	NA	NA	NA	No	NA	NA	NA	NA	GBM	14.26833679	1:DECEASED	NA	NA	NA	NA	NA	10.19166913	1:PROGRESSION	NA	NA	NA	NA	NA	1	Primary
gbm_tcga_pan_can_atlas_2018	TCGA-19-0964	TCGA-19-0964-01	NA	NA	NA	3	NA	Glioblastoma	GBM	Glioblastoma Multiforme	NA	NA	NA	NA	NA	3.38626426	0:ALIVE OR DEAD TUMOR FREE	NA	NA	0.0782	EUR	NA	NA	NA	NA	NA	NA	No	NA	NA	NA	NA	GBM	3.38626426	0:LIVING	NA	NA	NA	NA	NA	3.38626426	0:CENSORED	NA	NA	NA	NA	NA	1	Primary
gbm_tcga_pan_can_atlas_2018	TCGA-19-1385	TCGA-19-1385-01	69	NA	NA	0	NA	Glioblastoma	GBM	Glioblastoma Multiforme	327	-25459	0	NA	NA	10.75056712	1:DEAD WITH TUMOR	Not Hispanic Or Latino	9/18/09	0.0547	EUR	NA	No	C71.9	9440/3	C71.9	Yes	No	0.3336	0.37	191	NA	GBM	10.75056712	1:DECEASED	a79b97df-d7f7-4df4-861b-936f94a1ab30	NA	NA	NA	With Tumor	5.819114311	1:PROGRESSION	NA	NA	White	Yes	NA	1	Primary
gbm_tcga_pan_can_atlas_2018	TCGA-19-1386	TCGA-19-1386-01	51	NA	NA	8	NA	Glioblastoma	GBM	Glioblastoma Multiforme	276	-18678	0	NA	NA	9.073873163	1:DEAD WITH TUMOR	Not Hispanic Or Latino	9/18/09	0.1640	EUR	NA	No	C71.9	9440/3	C71.9	Yes	No	0.2774	0.41	142	NA	GBM	9.073873163	1:DECEASED	fb86044c-161e-41d7-a49e-3d5ec18294ef	NA	NA	NA	With Tumor	7.791695434	1:PROGRESSION	NA	NA	White	Yes	NA	1	Primary
gbm_tcga_pan_can_atlas_2018	TCGA-19-1387	TCGA-19-1387-01	81	NA	NA	5	NA	Glioblastoma	GBM	Glioblastoma Multiforme	181	-29892	0	NA	NA	5.950619719	0:ALIVE OR DEAD TUMOR FREE	Not Hispanic Or Latino	9/18/09	0.1484	EUR	NA	No	C71.9	9440/3	C71.9	Yes	No	0.2935	0.11	95	NA	GBM	5.950619719	0:LIVING	2f8b698a-cbd0-4cab-a814-dc683e0e9305	NA	NA	NA	With Tumor	2.597231811	1:PROGRESSION	NA	NA	White	Yes	NA	1	Primary
gbm_tcga_pan_can_atlas_2018	TCGA-19-1388	TCGA-19-1388-01	58	NA	NA	22	NA	Glioblastoma	GBM	Glioblastoma Multiforme	394	-21368	0	NA	NA	12.9532827	1:DEAD WITH TUMOR	Not Hispanic Or Latino	9/18/09	0.3947	EUR	NA	No	C71.9	9440/3	C71.9	Yes	No	0.2965	0.57	142	NA	GBM	12.9532827	1:DECEASED	166e76db-ccd8-4760-a517-d2bc8937ea29	NA	NA	NA	With Tumor	4.865700102	1:PROGRESSION	NA	NA	White	Yes	NA	1	Primary
gbm_tcga_pan_can_atlas_2018	TCGA-19-1389	TCGA-19-1389-01	51	NA	NA	7	17	Glioblastoma	GBM	Glioblastoma Multiforme	141	-18659	0	NA	NA	4.635565638	1:DEAD WITH TUMOR	Not Hispanic Or Latino	9/18/09	0.1905	EUR	NA	No	C71.9	9440/3	C71.9	Yes	Yes	0.3074	0.69	264	NA	GBM	4.635565638	1:DECEASED	309005a2-93a8-4566-b8d3-6b9310144266	NA	NA	NA	With Tumor	2.662984515	1:PROGRESSION	NA	NA	White	Yes	6	1	Primary
gbm_tcga_pan_can_atlas_2018	TCGA-19-1390	TCGA-19-1390-01	63	NA	NA	19	21	Glioblastoma	GBM	Glioblastoma Multiforme	772	-23063	0	NA	NA	25.38054378	NA	Not Hispanic Or Latino	8/31/10	0.5047	EUR	NA	No	C71.9	9440/3	C71.9	Yes	Yes	0.2907	0.25	94	NA	GBM	25.38054378	1:DECEASED	5252c0b7-be05-4c0c-a8ac-afe9ad459489	NA	NA	NA	NA	25.38054378	0:CENSORED	NA	NA	White	No	14	1	Primary
gbm_tcga_pan_can_atlas_2018	TCGA-19-1392	TCGA-19-1392-01	72	NA	NA	13	NA	Glioblastoma	GBM	Glioblastoma Multiforme	106	-26593	0	NA	NA	3.649275076	NA	Not Hispanic Or Latino	5/4/09	0.3888	EUR	NA	No	C71.9	9440/3	C71.9	Yes	No	NA	0.04	NA	NA	GBM	3.649275076	1:DECEASED	6d4c3876-4453-4414-83c4-39dbc711012b	NA	NA	NA	NA	3.649275076	0:CENSORED	NA	NA	White	No	NA	1	Primary
gbm_tcga_pan_can_atlas_2018	TCGA-19-1786	TCGA-19-1786-01	64	NA	NA	10	NA	Glioblastoma	GBM	Glioblastoma Multiforme	218	-23568	0	NA	NA	7.167044745	0:ALIVE OR DEAD TUMOR FREE	Not Hispanic Or Latino	9/21/09	0.2516	EAS	NA	No	C71.9	9440/3	C71.9	Yes	No	0.2824	0.23	62	NA	GBM	7.167044745	0:LIVING	d6830f6f-7bd5-4d43-81bd-42c64a73dd8b	NA	NA	NA	Tumor Free	7.167044745	0:CENSORED	NA	NA	Asian	Yes	NA	1	Primary
gbm_tcga_pan_can_atlas_2018	TCGA-19-1787	TCGA-19-1787-01	48	NA	NA	7	15	Glioblastoma	GBM	Glioblastoma Multiforme	385	-17894	0	NA	NA	12.65739554	1:DEAD WITH TUMOR	Not Hispanic Or Latino	8/31/10	0.2396	EUR	NA	No	C71.9	9440/3	C71.9	Yes	Yes	0.4705	5.26	578	NA	GBM	12.65739554	1:DECEASED	456bcab3-165d-456f-94e3-f34f81a61d2e	NA	NA	NA	With Tumor	10.12591643	1:PROGRESSION	NA	NA	White	Yes	12	1	Primary
gbm_tcga_pan_can_atlas_2018	TCGA-19-1789	TCGA-19-1789-01	69	NA	NA	6	NA	Glioblastoma	GBM	Glioblastoma Multiforme	99	-25282	0	NA	NA	3.254758852	NA	Not Hispanic Or Latino	9/21/09	0.1061	EUR	NA	No	C71.9	9440/3	C71.9	Yes	No	0.2757	0.08	59	NA	GBM	3.254758852	1:DECEASED	3a56ef5c-9259-4cdc-905e-5fcf21dac09b	NA	NA	NA	NA	3.254758852	0:CENSORED	NA	NA	White	Yes	NA	1	Primary
gbm_tcga_pan_can_atlas_2018	TCGA-19-1790	TCGA-19-1790-01	56	NA	NA	NA	NA	Glioblastoma	GBM	Glioblastoma Multiforme	154	-20626	0	NA	NA	5.062958214	1:DEAD WITH TUMOR	Not Hispanic Or Latino	6/7/10	NA	EUR	NA	No	C71.9	9440/3	C71.9	Yes	No	0.2819	0.05	100	NA	GBM	5.062958214	1:DECEASED	aeeaf19a-3b0d-4c79-a029-44642581f4d8	NA	NA	NA	With Tumor	2.89311898	1:PROGRESSION	NA	NA	White	Yes	NA	1	Primary
gbm_tcga_pan_can_atlas_2018	TCGA-19-1791	TCGA-19-1791-01	82	NA	NA	6	NA	Glioblastoma	GBM	Glioblastoma Multiforme	4	-30065	0	NA	NA	0.131505408	0:ALIVE OR DEAD TUMOR FREE	Not Hispanic Or Latino	9/21/09	0.1777	EUR	NA	No	C71.9	9440/3	C71.9	Yes	No	0.3026	0.29	79	NA	GBM	0.131505408	0:LIVING	6633f338-34a9-44f6-8039-0b9408d6213d	NA	NA	NA	With Tumor	0.131505408	0:CENSORED	NA	NA	White	No	NA	1	Primary
gbm_tcga_pan_can_atlas_2018	TCGA-19-2619	TCGA-19-2619-01	55	NA	NA	3	3	Glioblastoma	GBM	Glioblastoma Multiforme	294	-20159	0	NA	NA	9.6656475	0:ALIVE OR DEAD TUMOR FREE	Not Hispanic Or Latino	5/14/10	0.2068	AFR_ADMIX	NA	No	C71.9	9440/3	C71.9	Yes	Yes	0.2909	0.27	49	NA	GBM	9.6656475	0:LIVING	f2de4316-026c-4c2d-b091-47bc0ec8612a	NA	NA	NA	With Tumor	4.799947398	1:PROGRESSION	NA	NA	Black or African American	Yes	4	1	Primary
gbm_tcga_pan_can_atlas_2018	TCGA-19-2620	TCGA-19-2620-01	70	NA	NA	6	-9	Glioblastoma	GBM	Glioblastoma Multiforme	148	-25665	0	NA	NA	4.865700102	0:ALIVE OR DEAD TUMOR FREE	Not Hispanic Or Latino	5/12/10	0.1453	EUR	NA	No	C71.9	9440/3	C71.9	Yes	Yes	0.2739	0.03	69	NA	GBM	4.865700102	1:DECEASED	352768f9-3ce1-419c-beef-6515c78f5d7a	NA	NA	NA	Tumor Free	4.865700102	0:CENSORED	NA	NA	White	Yes	-10	1	Primary
gbm_tcga_pan_can_atlas_2018	TCGA-19-2621	TCGA-19-2621-01	83	NA	NA	3	NA	Glioblastoma	GBM	Glioblastoma Multiforme	33	-30429	0	NA	NA	1.084919617	NA	Not Hispanic Or Latino	5/12/10	0.1051	EUR	NA	No	C71.9	9440/3	C71.9	Yes	No	0.2762	0.25	134	NA	GBM	1.084919617	1:DECEASED	035b09b7-add1-456d-ae80-20e8a03f6d7b	NA	NA	NA	NA	1.084919617	0:CENSORED	NA	NA	White	No	NA	1	Primary
gbm_tcga_pan_can_atlas_2018	TCGA-19-2623	TCGA-19-2623-01	65	NA	NA	10	NA	Glioblastoma	GBM	Glioblastoma Multiforme	229	-23835	0	NA	NA	7.528684617	0:ALIVE OR DEAD TUMOR FREE	Not Hispanic Or Latino	5/12/10	0.2367	EUR	NA	No	C71.9	9440/3	C71.9	Yes	No	0.2839	0.64	75	NA	GBM	7.528684617	0:LIVING	c01ae0ee-fa58-45d2-ac33-d7f64d053bbb	NA	NA	NA	Tumor Free	7.528684617	0:CENSORED	NA	NA	White	Yes	NA	1	Primary
gbm_tcga_pan_can_atlas_2018	TCGA-19-2624	TCGA-19-2624-01	51	NA	NA	4	5	Glioblastoma	GBM	Glioblastoma Multiforme	5	-18891	0	NA	NA	0.16438176	0:ALIVE OR DEAD TUMOR FREE	Not Hispanic Or Latino	5/12/10	0.1073	EUR	NA	No	C71.9	9440/3	C71.9	Yes	Yes	0.2806	0.13	39	NA	GBM	0.16438176	1:DECEASED	2f4a127f-101a-4192-b3e8-f9be2c8648bc	NA	NA	NA	Tumor Free	0.16438176	0:CENSORED	NA	NA	White	No	6	1	Primary
gbm_tcga_pan_can_atlas_2018	TCGA-19-2625	TCGA-19-2625-01	76	NA	NA	5	27	Glioblastoma	GBM	Glioblastoma Multiforme	124	-27930	0	NA	NA	4.076667653	0:ALIVE OR DEAD TUMOR FREE	Not Hispanic Or Latino	5/12/10	0.2321	EUR	NA	No	C71.9	9440/3	C71.9	Yes	Yes	0.2834	0.09	53	NA	GBM	4.076667653	1:DECEASED	f6b2f52b-284d-4bde-9a3d-a0f458d07f08	NA	NA	NA	Tumor Free	4.076667653	0:CENSORED	NA	NA	White	No	6	1	Primary
gbm_tcga_pan_can_atlas_2018	TCGA-19-2629	TCGA-19-2629-01	60	NA	NA	27	-23	Glioblastoma	GBM	Glioblastoma Multiforme	501	-22257	0	NA	NA	24.22987145	1:DEAD WITH TUMOR	Not Hispanic Or Latino	5/12/10	0.5721	EUR	NA	No	C71.9	9440/3	C71.9	Yes	Yes	0.2804	0.03	87	NA	GBM	24.22987145	1:DECEASED	e17a6048-7a72-42c0-ad3f-97cbff02bc9f	NA	NA	NA	With Tumor	4.767071046	1:PROGRESSION	NA	NA	White	Yes	-6	1	Primary
gbm_tcga_pan_can_atlas_2018	TCGA-19-2631	TCGA-19-2631-01	74	NA	NA	7	NA	Glioblastoma	GBM	Glioblastoma Multiforme	213	-27200	0	NA	NA	7.002662985	0:ALIVE OR DEAD TUMOR FREE	Not Hispanic Or Latino	6/16/10	0.1440	EUR	NA	No	C71.9	9440/3	C71.9	Yes	No	0.281	0.1	85	NA	GBM	7.002662985	1:DECEASED	ab327397-a510-4b39-a12e-185c726650ff	NA	NA	NA	Tumor Free	7.002662985	0:CENSORED	NA	NA	White	Yes	NA	1	Primary
gbm_tcga_pan_can_atlas_2018	TCGA-19-4065	TCGA-19-4065-01	36	NA	NA	22	39	Glioblastoma	GBM	Glioblastoma Multiforme	214	-13257	0	NA	NA	7.035539337	0:ALIVE OR DEAD TUMOR FREE	Hispanic Or Latino	6/8/10	0.4652	NA	NA	No	C71.9	9440/3	C71.9	Yes	Yes	0.3315	0.02	41	NA	GBM	7.035539337	0:LIVING	a262928c-e20a-4c02-8114-1227e05c43e1	NA	NA	NA	With Tumor	2.301344643	1:PROGRESSION	NA	NA	White	Yes	18	1	Primary
gbm_tcga_pan_can_atlas_2018	TCGA-19-4068	TCGA-19-4068-01	68	NA	NA	NA	NA	Glioblastoma	GBM	Glioblastoma Multiforme	137	-24945	0	NA	NA	4.50406023	0:ALIVE OR DEAD TUMOR FREE	Not Hispanic Or Latino	6/8/10	NA	EUR	NA	No	C71.9	9440/3	C71.9	Yes	No	0.2833	0.13	46	NA	GBM	4.50406023	0:LIVING	ef646014-78a9-43af-b6fa-85fa288cd51b	NA	NA	NA	Tumor Free	4.50406023	0:CENSORED	NA	NA	White	Yes	NA	1	Primary
gbm_tcga_pan_can_atlas_2018	TCGA-19-5947	TCGA-19-5947-01	47	NA	NA	10	NA	Glioblastoma	GBM	Glioblastoma Multiforme	202	-17218	0	NA	NA	6.641023112	1:DEAD WITH TUMOR	Not Hispanic Or Latino	6/3/11	0.2817	AFR	NA	No	C71.9	9440/3	C71.9	Yes	No	0.2935	0	26	NA	GBM	6.641023112	1:DECEASED	13b4d676-ee9b-499b-94bb-2365830fb37e	NA	NA	NA	With Tumor	1.413683138	1:PROGRESSION	NA	NA	Black or African American	Yes	NA	1	Primary
gbm_tcga_pan_can_atlas_2018	TCGA-19-5950	TCGA-19-5950-01	52	NA	NA	8	NA	Glioblastoma	GBM	Glioblastoma Multiforme	343	-19244	0	NA	NA	17.19433212	1:DEAD WITH TUMOR	Not Hispanic Or Latino	6/3/11	0.1597	EUR	NA	No	C71.9	9440/3	C71.9	Yes	No	0.2931	0.03	55	NA	GBM	17.19433212	1:DECEASED	ec56b685-022b-44b4-8051-d8bbbcc17ee0	NA	NA	NA	With Tumor	9.6656475	1:PROGRESSION	NA	NA	White	Yes	NA	1	Primary
gbm_tcga_pan_can_atlas_2018	TCGA-19-5951	TCGA-19-5951-01	76	NA	NA	5	NA	Glioblastoma	GBM	Glioblastoma Multiforme	244	-27995	0	NA	NA	8.021829898	1:DEAD WITH TUMOR	Not Hispanic Or Latino	6/3/11	0.0961	EUR	NA	No	C71.9	9440/3	C71.9	Yes	No	0.3002	0.2	66	NA	GBM	8.021829898	1:DECEASED	61e00782-b709-43b1-a164-ee7f89c867e4	NA	NA	NA	With Tumor	8.021829898	1:PROGRESSION	NA	NA	White	Yes	NA	1	Primary
gbm_tcga_pan_can_atlas_2018	TCGA-19-5952	TCGA-19-5952-01	62	NA	NA	6	NA	Glioblastoma	GBM	Glioblastoma Multiforme	567	-22841	0	NA	NA	18.90390242	NA	Not Hispanic Or Latino	6/3/11	0.1626	EUR	NA	No	C71.9	9440/3	C71.9	Yes	No	0.2875	0.01	35	NA	GBM	18.90390242	1:DECEASED	ef36cbd1-5d7d-4756-a628-b5339d41e228	NA	NA	NA	NA	18.90390242	0:CENSORED	NA	NA	White	Yes	NA	1	Primary
gbm_tcga_pan_can_atlas_2018	TCGA-19-5953	TCGA-19-5953-01	58	NA	NA	6	NA	Glioblastoma	GBM	Glioblastoma Multiforme	144	-21204	0	NA	NA	4.734194694	1:DEAD WITH TUMOR	Not Hispanic Or Latino	9/15/11	0.1589	EUR	NA	No	C71.9	9440/3	C71.9	Yes	No	0.2984	0	40	NA	GBM	4.734194694	1:DECEASED	aa703529-7153-4f74-8577-2601876e3374	NA	NA	NA	With Tumor	3.912285893	1:PROGRESSION	NA	NA	White	NA	NA	1	Primary
gbm_tcga_pan_can_atlas_2018	TCGA-19-5954	TCGA-19-5954-01	72	NA	NA	6	NA	Glioblastoma	GBM	Glioblastoma Multiforme	242	-26355	0	NA	NA	12.09849755	1:DEAD WITH TUMOR	Not Hispanic Or Latino	6/3/11	0.1403	EUR	NA	No	C71.9	9440/3	C71.9	Yes	No	0.2975	0	68	NA	GBM	12.09849755	1:DECEASED	18e04edc-04a3-4d1c-b536-3797e1924f48	NA	NA	NA	With Tumor	12.09849755	1:PROGRESSION	NA	NA	White	Yes	NA	1	Primary
gbm_tcga_pan_can_atlas_2018	TCGA-19-5955	TCGA-19-5955-01	83	NA	NA	8	NA	Glioblastoma	GBM	Glioblastoma Multiforme	54	-30550	0	NA	NA	1.77532301	NA	Not Hispanic Or Latino	6/3/11	0.1146	EUR	NA	No	C71.9	9440/3	C71.9	Yes	No	0.296	0	55	NA	GBM	1.77532301	1:DECEASED	ad7a6a27-c517-49ef-a9f9-518dccda23b4	NA	NA	NA	NA	1.77532301	0:CENSORED	NA	NA	White	No	NA	1	Primary
gbm_tcga_pan_can_atlas_2018	TCGA-19-5956	TCGA-19-5956-01	53	NA	NA	7	NA	Glioblastoma	GBM	Glioblastoma Multiforme	198	-19591	0	NA	NA	22.4874248	1:DEAD WITH TUMOR	Not Hispanic Or Latino	6/3/11	0.2166	EUR	NA	No	C71.9	9440/3	C71.9	Yes	No	0.3279	0.53	6899	Yes	GBM	22.4874248	1:DECEASED	7e70a318-3acc-42f3-8287-158a2199f0bc	NA	NA	NA	With Tumor	21.27099977	1:PROGRESSION	NA	NA	White	Yes	NA	1	Primary
gbm_tcga_pan_can_atlas_2018	TCGA-19-5958	TCGA-19-5958-01	56	NA	NA	7	NA	Glioblastoma	GBM	Glioblastoma Multiforme	164	-20466	0	NA	NA	14.07107867	1:DEAD WITH TUMOR	Not Hispanic Or Latino	6/3/11	0.1463	EUR	NA	No	C71.9	9440/3	C71.9	Yes	No	0.2934	0	39	Yes	GBM	14.07107867	1:DECEASED	81622677-9742-40ea-ad60-5f9b2a624ea7	NA	NA	NA	Tumor Free	11.70398133	1:PROGRESSION	NA	NA	White	Yes	NA	1	Primary
gbm_tcga_pan_can_atlas_2018	TCGA-19-5959	TCGA-19-5959-01	77	NA	NA	6	NA	Glioblastoma	GBM	Glioblastoma Multiforme	161	-28449	0	NA	NA	16.79981589	1:DEAD WITH TUMOR	Not Hispanic Or Latino	6/3/11	0.1468	EUR	NA	No	C71.9	9440/3	C71.9	Yes	No	0.3032	0.03	74	No	GBM	16.79981589	1:DECEASED	42e92d73-29eb-4508-a653-9b77f36021c0	NA	NA	NA	With Tumor	3.912285893	1:PROGRESSION	NA	NA	White	Yes	NA	1	Primary
gbm_tcga_pan_can_atlas_2018	TCGA-19-5960	TCGA-19-5960-01	56	NA	NA	10	-21	Glioblastoma	GBM	Glioblastoma Multiforme	165	-20641	0	NA	NA	14.95874018	1:DEAD WITH TUMOR	Not Hispanic Or Latino	6/3/11	0.3335	EUR	NA	No	C71.9	9440/3	C71.9	Yes	Yes	0.2954	0.68	39	Yes	GBM	14.95874018	1:DECEASED	93ed7a2b-b0cb-4a84-871f-5c34a0b6a640	NA	NA	NA	Tumor Free	12.55876648	1:PROGRESSION	NA	NA	White	Yes	0	1	Primary
gbm_tcga_pan_can_atlas_2018	TCGA-19-A60I	TCGA-19-A60I-01	39	NA	NA	8	NA	Glioblastoma	GBM	Glioblastoma Multiforme	541	-14437	0	NA	NA	17.78610645	0:ALIVE OR DEAD TUMOR FREE	Not Hispanic Or Latino	6/27/13	0.1790	AFR_ADMIX	NA	No	C71.9	9440/3	C71.9	Yes	No	0.3322	0.01	28	No	GBM	17.78610645	0:LIVING	D8628D35-C4C6-443F-9DA2-8517A157F137	NA	NA	NA	With Tumor	17.78610645	0:CENSORED	NA	No	Black or African American	Yes	NA	1	Primary
gbm_tcga_pan_can_atlas_2018	TCGA-19-A6J4	TCGA-19-A6J4-01	68	NA	NA	25	NA	Glioblastoma	GBM	Glioblastoma Multiforme	NA	-25058	0	NA	NA	3.978038597	1:DEAD WITH TUMOR	Not Hispanic Or Latino	9/16/13	0.4527	AFR	NA	No	C71.9	9440/3	C71.9	Yes	No	0.3326	0	24	NA	GBM	3.978038597	1:DECEASED	B0406065-73BD-4370-8133-7A1C7C11EAC6	NA	NA	NA	With Tumor	3.978038597	1:PROGRESSION	NA	Yes	Black or African American	NA	NA	1	Primary
gbm_tcga_pan_can_atlas_2018	TCGA-19-A6J5	TCGA-19-A6J5-01	40	NA	NA	3	NA	Glioblastoma	GBM	Glioblastoma Multiforme	868	-14970	0	NA	NA	28.53667357	0:ALIVE OR DEAD TUMOR FREE	Not Hispanic Or Latino	9/3/13	0.2046	AFR	NA	No	C71.9	9440/3	C71.9	Yes	No	0.3484	0.26	40	No	GBM	28.53667357	0:LIVING	7638E294-2DCF-4C03-B238-24E40491C2AD	NA	NA	NA	With Tumor	25.77506	1:PROGRESSION	NA	No	Black or African American	Yes	NA	1	Primary
gbm_tcga_pan_can_atlas_2018	TCGA-26-1438	TCGA-26-1438-01	36	NA	NA	4	NA	Glioblastoma	GBM	Glioblastoma Multiforme	305	-13489	0	NA	NA	10.02728737	0:ALIVE OR DEAD TUMOR FREE	Not Hispanic Or Latino	6/2/09	0.1549	EUR	NA	No	C71.9	9440/3	C71.9	Yes	No	NA	NA	NA	NA	GBM	10.02728737	0:LIVING	17dffffc-65d6-4209-9075-18a441001f0f	NA	NA	NA	With Tumor	5.194463622	1:PROGRESSION	NA	NA	White	Yes	NA	1	Primary
gbm_tcga_pan_can_atlas_2018	TCGA-26-1439	TCGA-26-1439-01	63	NA	NA	26	NA	Glioblastoma	GBM	Glioblastoma Multiforme	NA	-23302	0	NA	NA	13.87382056	1:DEAD WITH TUMOR	Not Hispanic Or Latino	12/27/10	0.3529	EUR	NA	No	C71.9	9440/3	C71.9	Yes	No	0.2868	0.13	40	NA	GBM	13.87382056	1:DECEASED	a6312802-12ad-4545-8109-178a7ebd618f	NA	NA	NA	With Tumor	9.336883979	1:PROGRESSION	NA	NA	White	Yes	NA	1	Primary
gbm_tcga_pan_can_atlas_2018	TCGA-26-1440	TCGA-26-1440-01	48	NA	NA	8	NA	Glioblastoma	GBM	Glioblastoma Multiforme	296	-17684	0	NA	NA	9.731400204	0:ALIVE OR DEAD TUMOR FREE	Not Hispanic Or Latino	6/2/09	0.2841	EUR	NA	No	C71.9	9440/3	C71.9	Yes	No	NA	0.26	NA	NA	GBM	9.731400204	0:LIVING	9b775a6a-242a-4bfa-818d-d2d2f5bac5bf	NA	NA	NA	With Tumor	7.660190025	1:PROGRESSION	NA	NA	White	Yes	NA	1	Primary
gbm_tcga_pan_can_atlas_2018	TCGA-26-1442	TCGA-26-1442-01	43	NA	NA	1	-21	Glioblastoma	GBM	Glioblastoma Multiforme	953	-15950	0	NA	NA	31.33116349	0:ALIVE OR DEAD TUMOR FREE	Not Hispanic Or Latino	7/5/11	0.0763	EUR	NA	No	C71.9	9440/3	C71.9	Yes	Yes	0.2846	0.02	40	NA	GBM	31.33116349	0:LIVING	c29d73c0-c885-4105-bf74-38e9178e71c9	NA	NA	NA	With Tumor	31.33116349	0:CENSORED	NA	NA	White	Yes	-18	1	Primary
gbm_tcga_pan_can_atlas_2018	TCGA-26-1443	TCGA-26-1443-01	60	NA	NA	4	NA	Glioblastoma	GBM	Glioblastoma Multiforme	217	-21990	0	NA	NA	7.134168393	0:ALIVE OR DEAD TUMOR FREE	Not Hispanic Or Latino	5/18/09	0.1231	EUR	NA	No	C71.9	9440/3	C71.9	Yes	No	NA	0.17	NA	NA	GBM	7.134168393	0:LIVING	e4aafd82-fd32-4a52-96fe-21a21297849f	NA	NA	NA	With Tumor	7.134168393	1:PROGRESSION	NA	NA	White	Yes	NA	1	Primary
gbm_tcga_pan_can_atlas_2018	TCGA-26-1799	TCGA-26-1799-01	68	NA	NA	6	NA	Glioblastoma	GBM	Glioblastoma Multiforme	285	-25171	0	NA	NA	9.369760331	1:DEAD WITH TUMOR	Not Hispanic Or Latino	9/22/09	0.1303	EUR	NA	No	C71.9	9440/3	C71.9	Yes	No	0.2817	0.02	72	NA	GBM	9.369760331	1:DECEASED	ff61d536-b505-47e7-9d3c-a7252e9037a1	NA	NA	NA	With Tumor	7.002662985	1:PROGRESSION	NA	NA	White	Yes	NA	1	Primary
gbm_tcga_pan_can_atlas_2018	TCGA-26-5132	TCGA-26-5132-01	74	NA	NA	6	29	Glioblastoma	GBM	Glioblastoma Multiforme	286	-27196	0	NA	NA	9.402636683	0:ALIVE OR DEAD TUMOR FREE	Not Hispanic Or Latino	12/21/10	0.1706	EUR	NA	No	C71.9	9440/3	C71.9	Yes	Yes	0.26	0.25	44	NA	GBM	9.402636683	0:LIVING	2c5fa2d4-8e35-42e4-8bca-9fb3371a19c8	NA	NA	NA	Tumor Free	9.402636683	0:CENSORED	NA	NA	White	Yes	18	1	Primary
gbm_tcga_pan_can_atlas_2018	TCGA-26-5133	TCGA-26-5133-01	59	NA	NA	9	-3	Glioblastoma	GBM	Glioblastoma Multiforme	452	-21560	0	NA	NA	14.86011112	0:ALIVE OR DEAD TUMOR FREE	Not Hispanic Or Latino	12/21/10	0.3657	EUR	NA	No	C71.9	9440/3	C71.9	Yes	Yes	0.2808	0.38	35	NA	GBM	14.86011112	0:LIVING	a28b256e-e085-467d-bdba-5c39718012d7	NA	NA	NA	Tumor Free	12.16425026	1:PROGRESSION	NA	NA	White	Yes	-6	1	Primary
gbm_tcga_pan_can_atlas_2018	TCGA-26-5134	TCGA-26-5134-01	74	NA	NA	3	-5	Glioblastoma	GBM	Glioblastoma Multiforme	167	-27111	0	NA	NA	5.490350791	0:ALIVE OR DEAD TUMOR FREE	Not Hispanic Or Latino	12/27/10	0.0802	EUR	NA	No	C71.9	9440/3	C71.9	Yes	Yes	0.2619	0.12	48	NA	GBM	5.490350791	0:LIVING	20bad0d5-3135-49a4-a119-fa7a1e56fd1b	NA	NA	NA	Tumor Free	5.490350791	0:CENSORED	NA	NA	White	Yes	6	1	Primary
gbm_tcga_pan_can_atlas_2018	TCGA-26-5135	TCGA-26-5135-01	72	NA	NA	4	19	Glioblastoma	GBM	Glioblastoma Multiforme	NA	-26490	0	NA	NA	8.876615051	NA	Not Hispanic Or Latino	12/27/10	0.1076	EUR	NA	No	C71.9	9440/3	C71.9	Yes	Yes	0.2701	0.07	49	NA	GBM	8.876615051	1:DECEASED	69d56f2d-6924-409b-9d1e-c8d69b400270	NA	NA	NA	NA	8.876615051	0:CENSORED	NA	NA	White	NA	0	1	Primary
gbm_tcga_pan_can_atlas_2018	TCGA-26-5136	TCGA-26-5136-01	78	NA	NA	11	-3	Glioblastoma	GBM	Glioblastoma Multiforme	37	-28496	0	NA	NA	18.96965513	1:DEAD WITH TUMOR	Not Hispanic Or Latino	12/27/10	0.2792	EUR	NA	No	C71.9	9440/3	C71.9	Yes	Yes	0.2724	0.21	43	NA	GBM	18.96965513	1:DECEASED	34f216fb-09dc-48af-9e09-7d12cc07c1f7	NA	NA	NA	NA	18.96965513	1:PROGRESSION	NA	NA	White	NA	0	1	Primary
gbm_tcga_pan_can_atlas_2018	TCGA-26-5139	TCGA-26-5139-01	65	NA	NA	5	9	Glioblastoma	GBM	Glioblastoma Multiforme	48	-23782	0	NA	NA	1.578064898	0:ALIVE OR DEAD TUMOR FREE	Not Hispanic Or Latino	12/27/10	0.1296	EUR	NA	No	C71.9	9440/3	C71.9	Yes	Yes	0.2619	0.01	45	NA	GBM	1.578064898	0:LIVING	d73ca945-b60b-4b5c-ac53-7ef2602a4951	NA	NA	NA	With Tumor	1.578064898	0:CENSORED	NA	NA	White	No	-8	1	Primary
gbm_tcga_pan_can_atlas_2018	TCGA-26-6173	TCGA-26-6173-01	57	NA	NA	9	NA	Glioblastoma	GBM	Glioblastoma Multiforme	241	-21093	0	NA	NA	7.923200842	0:ALIVE OR DEAD TUMOR FREE	Not Hispanic Or Latino	5/2/11	0.2736	EUR	NA	No	C71.9	9440/3	C71.9	Yes	No	0.3109	0	29	NA	GBM	7.923200842	0:LIVING	60e69f41-571e-4a1b-ae75-9d49eed620ca	NA	NA	NA	Tumor Free	7.923200842	0:CENSORED	NA	NA	White	Yes	NA	1	Primary
gbm_tcga_pan_can_atlas_2018	TCGA-26-6174	TCGA-26-6174-01	65	NA	NA	3	NA	Glioblastoma	GBM	Glioblastoma Multiforme	71	-23884	0	NA	NA	2.334220995	0:ALIVE OR DEAD TUMOR FREE	Not Hispanic Or Latino	5/2/11	0.1127	EUR	NA	No	C71.9	9440/3	C71.9	Yes	No	0.3127	0	83	NA	GBM	2.334220995	0:LIVING	4b606edf-07fc-4665-a7cd-a794004e5aca	NA	NA	NA	NA	2.334220995	0:CENSORED	NA	NA	White	Yes	NA	1	Primary
gbm_tcga_pan_can_atlas_2018	TCGA-26-A7UX	TCGA-26-A7UX-01	47	NA	NA	4	NA	Glioblastoma	GBM	Glioblastoma Multiforme	588	-17365	0	NA	NA	19.331295	0:ALIVE OR DEAD TUMOR FREE	Not Hispanic Or Latino	2/5/14	0.1198	AFR	NA	No	C71.9	9440/3	C71.9	Yes	No	0.3336	0.01	34	Yes	GBM	19.331295	0:LIVING	5F9BAF9B-6D2D-495A-83A1-77F7E4CB9CCD	NA	NA	NA	With Tumor	13.38067528	1:PROGRESSION	NA	No	Black or African American	Yes	NA	1	Primary
gbm_tcga_pan_can_atlas_2018	TCGA-27-1830	TCGA-27-1830-01	57	NA	NA	9	5	Glioblastoma	GBM	Glioblastoma Multiforme	146	-21131	0	NA	NA	5.062958214	1:DEAD WITH TUMOR	Not Hispanic Or Latino	10/2/09	0.2246	EUR	NA	No	C71.9	9440/3	C71.9	Yes	Yes	0.2786	0.03	43	NA	GBM	5.062958214	1:DECEASED	6e72d2e2-96fe-4fbb-9fe6-39ec28753eb6	NA	NA	NA	With Tumor	4.076667653	1:PROGRESSION	NA	NA	White	Yes	-2	1	Primary
gbm_tcga_pan_can_atlas_2018	TCGA-27-1831	TCGA-27-1831-01	66	NA	NA	3	19	Glioblastoma	GBM	Glioblastoma Multiforme	505	-24447	0	NA	NA	16.60255778	1:DEAD WITH TUMOR	Not Hispanic Or Latino	3/12/10	0.0977	EUR	NA	No	C71.9	9440/3	C71.9	Yes	Yes	0.2721	0.01	51	NA	GBM	16.60255778	1:DECEASED	f45f4a30-6b4c-4f15-9140-959d6a25a45f	NA	NA	NA	With Tumor	4.734194694	1:PROGRESSION	NA	NA	White	Yes	-2	1	Primary
gbm_tcga_pan_can_atlas_2018	TCGA-27-1832	TCGA-27-1832-01	59	NA	NA	7	33	Glioblastoma	GBM	Glioblastoma Multiforme	0	-21678	0	NA	NA	9.862905612	1:DEAD WITH TUMOR	Not Hispanic Or Latino	10/2/09	0.1973	EUR	NA	No	C71.9	9440/3	C71.9	Yes	Yes	0.2741	0.02	30	NA	GBM	9.862905612	1:DECEASED	dd76930a-1678-4b70-9864-730534174d41	NA	NA	NA	With Tumor	5.786237959	1:PROGRESSION	NA	NA	White	Yes	12	1	Primary
gbm_tcga_pan_can_atlas_2018	TCGA-27-1833	TCGA-27-1833-01	67	NA	NA	9	NA	Glioblastoma	GBM	Glioblastoma Multiforme	555	-24592	0	NA	NA	24.22987145	1:DEAD WITH TUMOR	Not Hispanic Or Latino	10/2/09	0.1865	EUR	NA	No	C71.9	9440/3	C71.9	Yes	No	0.2748	0.03	54	NA	GBM	24.22987145	1:DECEASED	f40e45c8-2042-4844-99b5-b629f20afd58	NA	NA	NA	With Tumor	15.41900911	1:PROGRESSION	NA	NA	White	Yes	NA	1	Primary
gbm_tcga_pan_can_atlas_2018	TCGA-27-1834	TCGA-27-1834-01	56	NA	NA	7	-31	Glioblastoma	GBM	Glioblastoma Multiforme	1008	-20568	0	NA	NA	40.53654207	1:DEAD WITH TUMOR	Not Hispanic Or Latino	10/2/09	0.3138	EUR	NA	No	C71.9	9440/3	C71.9	Yes	Yes	0.2731	0.42	44	NA	GBM	40.53654207	1:DECEASED	7340f325-579f-4b90-96aa-3a7b362129ca	NA	NA	NA	With Tumor	11.01357793	1:PROGRESSION	NA	NA	White	Yes	-16	1	Primary
gbm_tcga_pan_can_atlas_2018	TCGA-27-1835	TCGA-27-1835-01	53	NA	NA	9	-17	Glioblastoma	GBM	Glioblastoma Multiforme	648	-19444	0	NA	NA	21.30387612	1:DEAD WITH TUMOR	Not Hispanic Or Latino	3/12/10	0.1947	EUR	NA	No	C71.9	9440/3	C71.9	Yes	Yes	0.2676	0.15	65	NA	GBM	21.30387612	1:DECEASED	987cb702-057b-4198-8ef3-9cf6a9c51989	NA	NA	NA	With Tumor	5.16158727	1:PROGRESSION	NA	NA	White	Yes	-10	1	Primary
gbm_tcga_pan_can_atlas_2018	TCGA-27-1836	TCGA-27-1836-01	33	NA	NA	2	NA	Glioblastoma	GBM	Glioblastoma Multiforme	NA	-12060	0	NA	NA	30.04898577	1:DEAD WITH TUMOR	Not Hispanic Or Latino	3/12/10	0.0682	EUR	NA	No	C71.9	9440/3	C71.9	Yes	No	0.2655	1.96	38	NA	GBM	30.04898577	1:DECEASED	4d18f820-6396-46ae-b5d6-4ba446279be8	NA	NA	NA	With Tumor	5.654732551	1:PROGRESSION	NA	NA	White	Yes	NA	1	Primary
gbm_tcga_pan_can_atlas_2018	TCGA-27-1837	TCGA-27-1837-01	36	NA	NA	4	-11	Glioblastoma	GBM	Glioblastoma Multiforme	427	-13368	0	NA	NA	14.03820232	1:DEAD WITH TUMOR	Not Hispanic Or Latino	3/12/10	0.1026	EUR	NA	No	C71.9	9440/3	C71.9	Yes	Yes	0.2742	0.02	35	NA	GBM	14.03820232	1:DECEASED	bc7a0c8f-c1c1-447c-8019-389e52525081	NA	NA	NA	With Tumor	4.471183877	1:PROGRESSION	NA	NA	White	Yes	-2	1	Primary
gbm_tcga_pan_can_atlas_2018	TCGA-27-1838	TCGA-27-1838-01	59	NA	NA	7	NA	Glioblastoma	GBM	Glioblastoma Multiforme	350	-21706	0	NA	NA	11.50672321	1:DEAD WITH TUMOR	Not Hispanic Or Latino	3/12/10	0.2029	EUR	NA	No	C71.9	9440/3	C71.9	Yes	No	0.2732	0.27	93	NA	GBM	11.50672321	1:DECEASED	6fc6b9ca-84d8-4647-bbc8-c5ab472b1c02	NA	NA	NA	With Tumor	3.912285893	1:PROGRESSION	NA	NA	White	Yes	NA	1	Primary
gbm_tcga_pan_can_atlas_2018	TCGA-27-2518	TCGA-27-2518-01	52	NA	NA	6	NA	Glioblastoma	GBM	Glioblastoma Multiforme	753	-19130	0	NA	NA	24.75589309	1:DEAD WITH TUMOR	Not Hispanic Or Latino	3/12/10	0.1277	EUR	NA	No	C71.9	9440/3	C71.9	Yes	No	0.2677	0.02	40	NA	GBM	24.75589309	1:DECEASED	d3d27286-73e1-4cdd-914a-34c210fd6398	NA	NA	NA	With Tumor	17.72035375	1:PROGRESSION	NA	NA	White	Yes	NA	1	Primary
gbm_tcga_pan_can_atlas_2018	TCGA-27-2519	TCGA-27-2519-01	48	NA	NA	10	13	Glioblastoma	GBM	Glioblastoma Multiforme	316	-17715	0	NA	NA	18.08199362	1:DEAD WITH TUMOR	Not Hispanic Or Latino	3/12/10	0.2397	EUR	NA	No	C71.9	9440/3	C71.9	Yes	Yes	0.2674	0.22	41	NA	GBM	18.08199362	1:DECEASED	6ff96a7e-1b96-4530-b8a8-7f2e9e541955	NA	NA	NA	With Tumor	8.416346122	1:PROGRESSION	NA	NA	White	Yes	-8	1	Primary
gbm_tcga_pan_can_atlas_2018	TCGA-27-2521	TCGA-27-2521-01	34	NA	NA	5	13	Glioblastoma	GBM	Glioblastoma Multiforme	316	-12685	0	NA	NA	16.76693954	1:DEAD WITH TUMOR	Not Hispanic Or Latino	3/12/10	0.1975	EUR	NA	No	C71.9	9440/3	C71.9	Yes	Yes	0.2704	0.37	55	NA	GBM	16.76693954	1:DECEASED	4776b959-d5f5-41ad-ab39-dba6031f6884	NA	NA	NA	With Tumor	16.76693954	1:PROGRESSION	NA	NA	White	Yes	8	1	Primary
gbm_tcga_pan_can_atlas_2018	TCGA-27-2523	TCGA-27-2523-01	63	NA	NA	3	11	Glioblastoma	GBM	Glioblastoma Multiforme	489	-23034	0	NA	NA	16.07653615	1:DEAD WITH TUMOR	Not Hispanic Or Latino	3/12/10	0.1277	EUR	NA	No	C71.9	9440/3	C71.9	Yes	Yes	0.2726	0.28	43	NA	GBM	16.07653615	1:DECEASED	737b35e1-d668-4fce-9b6e-76946c7952b6	NA	NA	NA	With Tumor	13.21629352	1:PROGRESSION	NA	NA	White	Yes	6	1	Primary
gbm_tcga_pan_can_atlas_2018	TCGA-27-2524	TCGA-27-2524-01	56	NA	NA	10	35	Glioblastoma	GBM	Glioblastoma Multiforme	231	-20555	0	NA	NA	7.594437321	1:DEAD WITH TUMOR	Not Hispanic Or Latino	3/12/10	0.3069	EUR	NA	No	C71.9	9440/3	C71.9	Yes	Yes	0.2698	0.1	38	NA	GBM	7.594437321	1:DECEASED	a597bfa8-8c4d-4f8e-9d85-8a9fdc2c56ff	NA	NA	NA	With Tumor	7.594437321	1:PROGRESSION	NA	NA	White	Yes	6	1	Primary
gbm_tcga_pan_can_atlas_2018	TCGA-27-2526	TCGA-27-2526-01	79	NA	NA	8	13	Glioblastoma	GBM	Glioblastoma Multiforme	87	-28977	0	NA	NA	2.860242628	1:DEAD WITH TUMOR	Not Hispanic Or Latino	3/15/10	0.1816	EUR	NA	No	C71.9	9440/3	C71.9	Yes	Yes	0.2712	0.11	45	NA	GBM	2.860242628	1:DECEASED	69d0a566-5fbf-45f6-a240-649b06868e27	NA	NA	NA	With Tumor	2.860242628	1:PROGRESSION	NA	NA	White	No	-6	1	Primary
gbm_tcga_pan_can_atlas_2018	TCGA-27-2527	TCGA-27-2527-01	81	NA	NA	6	NA	Glioblastoma	GBM	Glioblastoma Multiforme	438	-29619	0	NA	NA	14.39984219	1:DEAD WITH TUMOR	Not Hispanic Or Latino	3/15/10	0.1248	EUR	NA	No	C71.9	9440/3	C71.9	Yes	No	0.2598	0	56	NA	GBM	14.39984219	1:DECEASED	a61e88cd-5121-4e6e-9319-2978071547c3	NA	NA	NA	With Tumor	14.39984219	1:PROGRESSION	NA	NA	White	Yes	NA	1	Primary
gbm_tcga_pan_can_atlas_2018	TCGA-27-2528	TCGA-27-2528-01	62	NA	NA	5	13	Glioblastoma	GBM	Glioblastoma Multiforme	480	-22867	0	NA	NA	15.78064898	1:DEAD WITH TUMOR	Not Hispanic Or Latino	3/15/10	0.1132	EUR	NA	No	C71.9	9440/3	C71.9	Yes	Yes	0.2737	0.03	53	NA	GBM	15.78064898	1:DECEASED	be3a7ef3-34ed-40e1-9d9c-187940596b26	NA	NA	NA	With Tumor	2.367097347	1:PROGRESSION	NA	NA	White	Yes	10	1	Primary
gbm_tcga_pan_can_atlas_2018	TCGA-28-1746	TCGA-28-1746-01	77	NA	NA	7	NA	Glioblastoma	GBM	Glioblastoma Multiforme	6	-28302	0	NA	NA	0.197258112	0:ALIVE OR DEAD TUMOR FREE	Not Hispanic Or Latino	11/30/09	0.1924	EUR	NA	No	C71.9	9440/3	C71.9	Yes	No	0.2846	0.07	63	NA	GBM	0.197258112	0:LIVING	c5718c27-cef6-4612-a7cc-42d0e0c51a1a	NA	NA	NA	NA	0.197258112	0:CENSORED	NA	NA	White	Yes	NA	1	Primary
gbm_tcga_pan_can_atlas_2018	TCGA-28-1747	TCGA-28-1747-01	44	NA	NA	3	-17	Glioblastoma	GBM	Glioblastoma Multiforme	77	-16301	0	NA	NA	2.531479107	NA	Not Hispanic Or Latino	3/3/10	0.1092	EUR	NA	No	C71.9	9440/3	C71.9	Yes	Yes	0.2715	0.05	43	NA	GBM	2.531479107	1:DECEASED	35a7e49e-747b-45ce-9a07-3a5faba0ca94	NA	NA	NA	NA	2.531479107	0:CENSORED	NA	NA	White	Yes	-14	1	Primary
gbm_tcga_pan_can_atlas_2018	TCGA-28-1749	TCGA-28-1749-01	73	NA	NA	8	NA	Glioblastoma	GBM	Glioblastoma Multiforme	280	-26765	0	NA	NA	9.205378571	0:ALIVE OR DEAD TUMOR FREE	Not Hispanic Or Latino	11/30/09	0.1506	EUR	NA	No	C71.9	9440/3	C71.9	Yes	No	0.2855	0.05	44	NA	GBM	9.205378571	0:LIVING	b92047e1-8a76-46dd-baa7-6e629cfaebdb	NA	NA	NA	With Tumor	9.205378571	1:PROGRESSION	NA	NA	White	Yes	NA	1	Primary
gbm_tcga_pan_can_atlas_2018	TCGA-28-1750	TCGA-28-1750-01	40	NA	NA	19	NA	Glioblastoma	GBM	Glioblastoma Multiforme	254	-14817	0	NA	NA	8.350593418	0:ALIVE OR DEAD TUMOR FREE	Not Hispanic Or Latino	11/30/09	0.3068	EUR	NA	No	C71.9	9440/3	C71.9	Yes	No	0.2826	0.15	80	NA	GBM	8.350593418	0:LIVING	f077df02-5056-402f-8522-7198c42bcc98	NA	NA	NA	With Tumor	3.813656837	1:PROGRESSION	NA	NA	White	Yes	NA	1	Primary
gbm_tcga_pan_can_atlas_2018	TCGA-28-1751	TCGA-28-1751-01	61	NA	NA	10	NA	Glioblastoma	GBM	Glioblastoma Multiforme	232	-22291	0	NA	NA	7.627313673	0:ALIVE OR DEAD TUMOR FREE	Not Hispanic Or Latino	11/30/09	0.1843	EUR	NA	No	C71.9	9440/3	C71.9	Yes	No	0.2776	0.15	96	NA	GBM	7.627313673	0:LIVING	28df4629-204f-4352-a19f-303a2e067633	NA	NA	NA	With Tumor	7.199921097	1:PROGRESSION	NA	NA	White	Yes	NA	1	Primary
gbm_tcga_pan_can_atlas_2018	TCGA-28-1752	TCGA-28-1752-01	42	NA	NA	7	NA	Glioblastoma	GBM	Glioblastoma Multiforme	258	-15565	0	NA	NA	8.482098826	0:ALIVE OR DEAD TUMOR FREE	Not Hispanic Or Latino	11/30/09	0.1965	EUR	NA	No	C71.9	9440/3	C71.9	Yes	No	0.2756	0.04	86	NA	GBM	8.482098826	0:LIVING	68f6976e-d3f2-432d-a121-274e228735b0	NA	NA	NA	With Tumor	8.482098826	0:CENSORED	NA	NA	White	Yes	NA	1	Primary
gbm_tcga_pan_can_atlas_2018	TCGA-28-1753	TCGA-28-1753-01	53	NA	NA	5	-7	Glioblastoma	GBM	Glioblastoma Multiforme	37	-19366	0	NA	NA	1.216425026	0:ALIVE OR DEAD TUMOR FREE	Hispanic Or Latino	3/3/10	0.1271	NA	NA	No	C71.9	9440/3	C71.9	Yes	Yes	0.2622	0.01	46	NA	GBM	1.216425026	0:LIVING	b98184b9-6190-4e95-a1cf-8cffb44b9963	NA	NA	NA	With Tumor	1.216425026	0:CENSORED	NA	NA	White	Yes	10	1	Primary
gbm_tcga_pan_can_atlas_2018	TCGA-28-1755	TCGA-28-1755-01	52	NA	NA	4	NA	Glioblastoma	GBM	Glioblastoma Multiforme	47	-19263	0	NA	NA	1.545188546	1:DEAD WITH TUMOR	Not Hispanic Or Latino	11/30/09	0.1205	EUR	NA	No	C71.9	9440/3	C71.9	Yes	No	0.2726	0.06	78	NA	GBM	1.545188546	1:DECEASED	3c5e7a3f-29b3-4af4-9023-dc7b151f0445	NA	NA	NA	With Tumor	1.545188546	1:PROGRESSION	NA	NA	White	Yes	NA	1	Primary
gbm_tcga_pan_can_atlas_2018	TCGA-28-1756	TCGA-28-1756-01	78	NA	NA	4	NA	Glioblastoma	GBM	Glioblastoma Multiforme	86	-28649	0	NA	NA	2.827366275	0:ALIVE OR DEAD TUMOR FREE	Not Hispanic Or Latino	3/3/10	0.1399	EUR	NA	No	C71.9	9440/3	C71.9	Yes	No	NA	NA	NA	NA	GBM	2.827366275	0:LIVING	0c0333c9-60dc-4487-baa2-7ec27acced27	NA	NA	NA	Tumor Free	2.827366275	0:CENSORED	NA	NA	White	Yes	NA	1	Primary
gbm_tcga_pan_can_atlas_2018	TCGA-28-1757	TCGA-28-1757-01	71	NA	NA	4	NA	Glioblastoma	GBM	Glioblastoma Multiforme	4	-26189	0	NA	NA	0.131505408	0:ALIVE OR DEAD TUMOR FREE	Not Hispanic Or Latino	11/30/09	0.1492	EUR	NA	No	C71.9	9440/3	C71.9	Yes	No	0.2807	0.4	190	NA	GBM	0.131505408	0:LIVING	580cf1c8-1558-413c-a039-458de59a1709	NA	NA	NA	NA	0.131505408	0:CENSORED	NA	NA	White	NA	NA	1	Primary
gbm_tcga_pan_can_atlas_2018	TCGA-28-2499	TCGA-28-2499-01	59	NA	NA	NA	13	Glioblastoma	GBM	Glioblastoma Multiforme	95	-21838	0	NA	NA	3.123253444	NA	NA	1/17/12	NA	EUR	NA	No	C71.9	9440/3	C71.9	Yes	No	0.2863	0.24	30	NA	GBM	3.123253444	0:LIVING	d88b35a3-a291-457a-b15b-a314859b25c5	NA	NA	NA	NA	3.123253444	0:CENSORED	NA	NA	White	NA	-14	1	Primary
gbm_tcga_pan_can_atlas_2018	TCGA-28-2501	TCGA-28-2501-01	NA	NA	NA	6	NA	Glioblastoma	GBM	Glioblastoma Multiforme	NA	NA	NA	NA	NA	NA	NA	NA	NA	0.1578	NA	NA	NA	NA	NA	NA	NA	No	0.2997	0	41	NA	GBM	NA	NA	NA	NA	NA	NA	NA	NA	NA	NA	NA	NA	NA	NA	1	Primary
gbm_tcga_pan_can_atlas_2018	TCGA-28-2502	TCGA-28-2502-01	65	NA	NA	6	NA	Glioblastoma	GBM	Glioblastoma Multiforme	20	-23807	0	NA	NA	0.657527041	0:ALIVE OR DEAD TUMOR FREE	Not Hispanic Or Latino	3/3/10	0.1588	EUR	NA	No	C71.9	9440/3	C71.9	Yes	No	0.2584	0.01	43	NA	GBM	0.657527041	0:LIVING	8db520cf-79b3-4a1b-872e-8f5f76117405	NA	NA	NA	NA	0.657527041	0:CENSORED	NA	NA	White	Yes	NA	1	Primary
gbm_tcga_pan_can_atlas_2018	TCGA-28-2506	TCGA-28-2506-01	63	NA	NA	27	NA	Glioblastoma	GBM	Glioblastoma Multiforme	205	-23292	0	NA	NA	6.739652168	0:ALIVE OR DEAD TUMOR FREE	Not Hispanic Or Latino	3/5/10	0.2577	EUR	NA	No	C71.9	9440/3	C71.9	Yes	No	0.2816	1.39	284	NA	GBM	6.739652168	0:LIVING	ec1791b3-0192-45da-89c1-f942a6736704	NA	NA	NA	With Tumor	2.761613571	1:PROGRESSION	NA	NA	White	Yes	NA	1	Primary
gbm_tcga_pan_can_atlas_2018	TCGA-28-2509	TCGA-28-2509-01	77	NA	NA	30	37	Glioblastoma	GBM	Glioblastoma Multiforme	145	-28240	0	NA	NA	4.767071046	0:ALIVE OR DEAD TUMOR FREE	Not Hispanic Or Latino	3/5/10	0.4430	EUR	NA	No	C71.9	9440/3	C71.9	Yes	Yes	0.2915	0.69	51	NA	GBM	4.767071046	0:LIVING	aa7ad106-eadc-489e-83b2-5698652434ea	NA	NA	NA	NA	4.767071046	0:CENSORED	NA	NA	White	Yes	22	1	Primary
gbm_tcga_pan_can_atlas_2018	TCGA-28-2510	TCGA-28-2510-01	NA	NA	NA	6	-7	Glioblastoma	GBM	Glioblastoma Multiforme	NA	NA	NA	NA	NA	NA	NA	NA	NA	0.0771	NA	NA	NA	NA	NA	NA	NA	Yes	0.289	0	26	NA	GBM	NA	NA	NA	NA	NA	NA	NA	NA	NA	NA	NA	NA	NA	-18	1	Primary
gbm_tcga_pan_can_atlas_2018	TCGA-28-2513	TCGA-28-2513-01	69	NA	NA	8	7	Glioblastoma	GBM	Glioblastoma Multiforme	222	-25421	0	NA	NA	7.298550153	0:ALIVE OR DEAD TUMOR FREE	Not Hispanic Or Latino	3/5/10	0.1337	EUR	NA	No	C71.9	9440/3	C71.9	Yes	Yes	0.2642	0.28	77	NA	GBM	7.298550153	0:LIVING	30256f61-7be9-4d47-8afd-afafa7a079c0	NA	NA	NA	With Tumor	2.465726403	1:PROGRESSION	NA	NA	White	Yes	-16	1	Primary
gbm_tcga_pan_can_atlas_2018	TCGA-28-2514	TCGA-28-2514-01	45	NA	NA	5	11	Glioblastoma	GBM	Glioblastoma Multiforme	160	-16737	0	NA	NA	5.260216326	0:ALIVE OR DEAD TUMOR FREE	Not Hispanic Or Latino	3/5/10	0.1512	EAS	NA	No	C71.9	9440/3	C71.9	Yes	Yes	0.261	0.14	48	NA	GBM	5.260216326	0:LIVING	350232cb-b9ba-465b-be9a-81afbc6a92e9	NA	NA	NA	NA	5.260216326	0:CENSORED	NA	NA	Asian	Yes	0	1	Primary
gbm_tcga_pan_can_atlas_2018	TCGA-28-5204	TCGA-28-5204-01	72	NA	NA	9	3	Glioblastoma	GBM	Glioblastoma Multiforme	NA	-26490	0	NA	NA	14.92586383	1:DEAD WITH TUMOR	NA	7/22/11	0.2743	EUR	NA	No	C71.9	9440/3	C71.9	Yes	Yes	0.2783	0.35	41	NA	GBM	14.92586383	1:DECEASED	28da11ec-f46a-4abc-b4c8-bbb784419c71	NA	NA	NA	With Tumor	14.92586383	1:PROGRESSION	NA	NA	White	Yes	4	1	Primary
gbm_tcga_pan_can_atlas_2018	TCGA-28-5207	TCGA-28-5207-01	71	NA	NA	6	-21	Glioblastoma	GBM	Glioblastoma Multiforme	275	-25975	0	NA	NA	11.27658875	1:DEAD WITH TUMOR	NA	7/22/11	0.2204	EUR	NA	No	C71.9	9440/3	C71.9	Yes	Yes	0.2799	0.05	43	NA	GBM	11.27658875	1:DECEASED	d9fcf27f-48e3-43fd-a8cf-3db246cf4221	NA	NA	NA	With Tumor	11.27658875	1:PROGRESSION	NA	NA	White	Yes	-10	1	Primary
gbm_tcga_pan_can_atlas_2018	TCGA-28-5208	TCGA-28-5208-01	52	NA	NA	6	-5	Glioblastoma	GBM	Glioblastoma Multiforme	474	-19053	0	NA	NA	17.88473551	1:DEAD WITH TUMOR	NA	7/22/11	0.1187	EUR	NA	No	C71.9	9440/3	C71.9	Yes	Yes	0.2613	0.21	56	NA	GBM	17.88473551	1:DECEASED	46bfebf4-0ef6-4348-81dc-d7d3cb52c08f	NA	NA	NA	With Tumor	4.865700102	1:PROGRESSION	NA	NA	White	Yes	4	1	Primary
gbm_tcga_pan_can_atlas_2018	TCGA-28-5209	TCGA-28-5209-01	66	NA	NA	8	17	Glioblastoma	GBM	Glioblastoma Multiforme	77	-24362	0	NA	NA	14.5313476	0:ALIVE OR DEAD TUMOR FREE	NA	7/22/11	0.2241	EUR	NA	No	C71.9	9440/3	C71.9	Yes	Yes	0.2631	0.2	81	NA	GBM	14.5313476	0:LIVING	153c2442-ea61-4b5e-8c5c-c71d287c6055	NA	NA	NA	NA	14.5313476	0:CENSORED	NA	NA	White	Yes	8	1	Primary
gbm_tcga_pan_can_atlas_2018	TCGA-28-5211	TCGA-28-5211-01	42	NA	NA	4	NA	Glioblastoma	GBM	Glioblastoma Multiforme	358	-15507	0	NA	NA	11.76973403	0:ALIVE OR DEAD TUMOR FREE	NA	7/22/11	0.1297	AFR_ADMIX	NA	No	C71.9	9440/3	C71.9	Yes	No	0.3111	0	376	NA	GBM	11.76973403	0:LIVING	cf6689b9-d0fa-4461-a6b7-db477629e258	NA	NA	NA	With Tumor	7.397179209	1:PROGRESSION	NA	NA	Black or African American	Yes	NA	1	Primary
gbm_tcga_pan_can_atlas_2018	TCGA-28-5213	TCGA-28-5213-01	72	NA	NA	10	19	Glioblastoma	GBM	Glioblastoma Multiforme	951	-26491	0	NA	NA	31.26541079	0:ALIVE OR DEAD TUMOR FREE	NA	7/22/11	0.2401	EUR	NA	No	C71.9	9440/3	C71.9	Yes	Yes	0.274	0	43	NA	GBM	31.26541079	0:LIVING	7338e476-10ff-444a-a16f-429d28355f65	NA	NA	NA	With Tumor	31.26541079	0:CENSORED	NA	NA	White	Yes	-6	1	Primary
gbm_tcga_pan_can_atlas_2018	TCGA-28-5214	TCGA-28-5214-01	53	NA	NA	7	NA	Glioblastoma	GBM	Glioblastoma Multiforme	432	-19520	0	NA	NA	23.44083901	1:DEAD WITH TUMOR	NA	7/22/11	0.1618	EUR	NA	No	C71.9	9440/3	C71.9	Yes	No	0.2586	0.11	34	NA	GBM	23.44083901	1:DECEASED	cb4f4617-8260-475d-a650-2f049474b001	NA	NA	NA	With Tumor	8.120458954	1:PROGRESSION	NA	NA	White	Yes	NA	1	Primary
gbm_tcga_pan_can_atlas_2018	TCGA-28-5215	TCGA-28-5215-01	62	NA	NA	6	-3	Glioblastoma	GBM	Glioblastoma Multiforme	237	-22686	0	NA	NA	11.01357793	1:DEAD WITH TUMOR	NA	7/22/11	0.3224	EUR	NA	No	C71.9	9440/3	C71.9	Yes	Yes	0.2688	0.19	28	NA	GBM	11.01357793	1:DECEASED	c9e4f0bf-48fc-4600-9e03-314bc575273f	NA	NA	NA	With Tumor	5.391721735	1:PROGRESSION	NA	NA	White	Yes	6	1	Primary
gbm_tcga_pan_can_atlas_2018	TCGA-28-5216	TCGA-28-5216-01	52	NA	NA	7	27	Glioblastoma	GBM	Glioblastoma Multiforme	415	-19239	0	NA	NA	13.6436861	0:ALIVE OR DEAD TUMOR FREE	NA	7/22/11	0.4181	EUR	NA	No	C71.9	9440/3	C71.9	Yes	Yes	0.2729	0.43	45	No	GBM	13.6436861	0:LIVING	c2f7f72f-13ae-4efc-9cda-69ca037b4498	NA	NA	NA	Tumor Free	13.6436861	0:CENSORED	NA	NA	White	Yes	14	1	Primary
gbm_tcga_pan_can_atlas_2018	TCGA-28-5218	TCGA-28-5218-01	63	NA	NA	26	9	Glioblastoma	GBM	Glioblastoma Multiforme	128	-23096	0	NA	NA	5.16158727	NA	NA	7/22/11	0.2340	EUR	NA	No	C71.9	9440/3	C71.9	Yes	Yes	0.2892	0.66	20	NA	GBM	5.16158727	1:DECEASED	d558203d-3f70-42d4-accb-008ace280f48	NA	NA	NA	NA	5.16158727	0:CENSORED	NA	NA	White	Yes	8	1	Primary
gbm_tcga_pan_can_atlas_2018	TCGA-28-5219	TCGA-28-5219-01	47	NA	NA	10	NA	Glioblastoma	GBM	Glioblastoma Multiforme	690	-17254	0	NA	NA	22.68468291	0:ALIVE OR DEAD TUMOR FREE	NA	7/22/11	0.2913	EUR	NA	No	C71.9	9440/3	C71.9	Yes	No	0.2685	0.09	47	NA	GBM	22.68468291	0:LIVING	567a8bf1-3793-46bc-9943-16302df056ce	NA	NA	NA	With Tumor	8.482098826	1:PROGRESSION	NA	NA	White	Yes	NA	1	Primary
gbm_tcga_pan_can_atlas_2018	TCGA-28-5220	TCGA-28-5220-01	67	NA	NA	8	-1	Glioblastoma	GBM	Glioblastoma Multiforme	319	-24622	0	NA	NA	12.75602459	1:DEAD WITH TUMOR	NA	7/22/11	0.2623	EUR	NA	No	C71.9	9440/3	C71.9	Yes	Yes	0.2655	0.56	33	NA	GBM	12.75602459	1:DECEASED	8e6b9705-e9d2-4fbc-ac03-35c1a5115eef	NA	NA	NA	With Tumor	8.613604235	1:PROGRESSION	NA	NA	White	Yes	0	1	Primary
gbm_tcga_pan_can_atlas_2018	TCGA-28-6450	TCGA-28-6450-01	60	NA	NA	7	NA	Glioblastoma	GBM	Glioblastoma Multiforme	165	-22177	0	NA	NA	5.424598087	1:DEAD WITH TUMOR	NA	7/22/11	0.1659	EUR	NA	No	C71.9	9440/3	C71.9	Yes	No	0.3056	0.02	56	NA	GBM	5.424598087	1:DECEASED	82ecf2ce-0782-4238-be0a-668a2b22c57c	NA	NA	NA	With Tumor	5.424598087	1:PROGRESSION	NA	NA	White	Yes	NA	1	Primary
gbm_tcga_pan_can_atlas_2018	TCGA-32-1970	TCGA-32-1970-01	59	NA	NA	6	-15	Glioblastoma	GBM	Glioblastoma Multiforme	468	-21613	0	NA	NA	15.38613276	1:DEAD WITH TUMOR	NA	3/15/10	0.1750	EUR	NA	No	C71.9	9440/3	C71.9	Yes	Yes	0.2791	0.41	70	NA	GBM	15.38613276	1:DECEASED	6c5154d2-af36-492f-b520-d925528824e4	NA	NA	NA	With Tumor	13.41355163	1:PROGRESSION	NA	NA	White	Yes	-4	1	Primary
gbm_tcga_pan_can_atlas_2018	TCGA-32-1973	TCGA-32-1973-01	21	NA	NA	3	NA	Glioblastoma	GBM	Glioblastoma Multiforme	641	-7756	0	NA	NA	21.07374166	1:DEAD WITH TUMOR	Hispanic Or Latino	12/14/10	0.2241	NA	NA	No	C71.9	9440/3	C71.9	Yes	No	NA	NA	NA	NA	GBM	21.07374166	1:DECEASED	f6d64459-e639-4557-bf10-a9148263ee26	NA	NA	NA	With Tumor	16.66831048	1:PROGRESSION	NA	NA	White	Yes	NA	1	Primary
gbm_tcga_pan_can_atlas_2018	TCGA-32-1976	TCGA-32-1976-01	65	NA	NA	8	NA	Glioblastoma	GBM	Glioblastoma Multiforme	15	-23798	0	NA	NA	0.493145281	NA	Not Hispanic Or Latino	3/8/10	0.3148	EUR	NA	No	C71.9	9440/3	C71.9	Yes	No	0.2598	0.12	56	NA	GBM	0.493145281	1:DECEASED	397ddfb9-288b-48ce-be18-853409d8ae51	NA	NA	NA	NA	0.493145281	0:CENSORED	NA	NA	White	No	NA	1	Primary
gbm_tcga_pan_can_atlas_2018	TCGA-32-1977	TCGA-32-1977-01	63	NA	NA	7	NA	Glioblastoma	GBM	Glioblastoma Multiforme	3	-23205	0	NA	NA	0.098629056	0:ALIVE OR DEAD TUMOR FREE	Hispanic Or Latino	12/14/10	0.1618	NA	NA	No	C71.9	9440/3	C71.9	Yes	No	0.283	0.01	71	NA	GBM	0.098629056	0:LIVING	4294ae28-445b-4f4f-823a-dac4cecfaaf0	NA	NA	NA	With Tumor	0.098629056	0:CENSORED	NA	NA	White	NA	NA	1	Primary
gbm_tcga_pan_can_atlas_2018	TCGA-32-1978	TCGA-32-1978-01	57	NA	NA	7	NA	Glioblastoma	GBM	Glioblastoma Multiforme	482	-21054	0	NA	NA	15.84640168	1:DEAD WITH TUMOR	Not Hispanic Or Latino	12/20/10	0.3329	EUR	NA	No	C71.9	9440/3	C71.9	Yes	No	NA	NA	NA	NA	GBM	15.84640168	1:DECEASED	3b92627e-831f-4f10-b065-a25a215e0a81	NA	NA	NA	With Tumor	15.84640168	1:PROGRESSION	NA	NA	White	NA	NA	1	Primary
gbm_tcga_pan_can_atlas_2018	TCGA-32-1979	TCGA-32-1979-01	69	NA	NA	10	NA	Glioblastoma	GBM	Glioblastoma Multiforme	593	-25252	0	NA	NA	19.49567676	1:DEAD WITH TUMOR	Not Hispanic Or Latino	6/13/11	0.1285	EUR	NA	No	C71.9	9440/3	C71.9	Yes	No	0.2913	0	70	NA	GBM	19.49567676	1:DECEASED	1974470e-ec23-4dfc-8907-2e4052c2a0fc	NA	NA	NA	With Tumor	8.712233291	1:PROGRESSION	NA	NA	White	NA	NA	1	Primary
gbm_tcga_pan_can_atlas_2018	TCGA-32-1980	TCGA-32-1980-01	72	NA	NA	6	3	Glioblastoma	GBM	Glioblastoma Multiforme	36	-26467	0	NA	NA	1.183548673	1:DEAD WITH TUMOR	Not Hispanic Or Latino	6/13/11	0.0000	EUR	NA	No	C71.9	9440/3	C71.9	Yes	Yes	0.2972	0	16	NA	GBM	1.183548673	1:DECEASED	d59ffef5-f39b-4627-a7c7-6920b99c2408	NA	NA	NA	With Tumor	1.183548673	1:PROGRESSION	NA	NA	White	No	-10	1	Primary
gbm_tcga_pan_can_atlas_2018	TCGA-32-1982	TCGA-32-1982-01	76	NA	NA	6	17	Glioblastoma	GBM	Glioblastoma Multiforme	142	-27764	0	NA	NA	4.66844199	1:DEAD WITH TUMOR	Not Hispanic Or Latino	3/8/10	0.1315	EUR	NA	No	C71.9	9440/3	C71.9	Yes	Yes	0.2687	0	66	NA	GBM	4.66844199	1:DECEASED	c34760a2-f70e-48c4-a7c2-eb359f8aeb71	NA	NA	NA	With Tumor	4.66844199	1:PROGRESSION	NA	NA	White	NA	-4	1	Primary
gbm_tcga_pan_can_atlas_2018	TCGA-32-1986	TCGA-32-1986-01	68	NA	NA	5	NA	Glioblastoma	GBM	Glioblastoma Multiforme	386	-25061	0	NA	NA	12.69027189	1:DEAD WITH TUMOR	Not Hispanic Or Latino	3/8/10	0.1150	EUR	NA	No	C71.2	9440/3	C71.2	Yes	No	0.2753	0.01	41	NA	GBM	12.69027189	1:DECEASED	7ac80045-7c05-4e8f-8217-a380544a6125	NA	NA	NA	With Tumor	7.660190025	1:PROGRESSION	NA	NA	White	Yes	NA	1	Primary
gbm_tcga_pan_can_atlas_2018	TCGA-32-1987	TCGA-32-1987-01	49	NA	NA	10	NA	Glioblastoma	GBM	Glioblastoma Multiforme	452	-18091	0	NA	NA	14.86011112	1:DEAD WITH TUMOR	Not Hispanic Or Latino	12/14/10	0.2808	EUR	NA	No	C71.9	9440/3	C71.9	Yes	No	NA	NA	NA	NA	GBM	14.86011112	1:DECEASED	582f0912-20e9-4790-afd9-1e858728223e	NA	NA	NA	With Tumor	2.235591939	1:PROGRESSION	NA	NA	White	Yes	NA	1	Primary
gbm_tcga_pan_can_atlas_2018	TCGA-32-1991	TCGA-32-1991-01	60	NA	NA	3	NA	Glioblastoma	GBM	Glioblastoma Multiforme	515	-22021	0	NA	NA	16.9313213	1:DEAD WITH TUMOR	Not Hispanic Or Latino	12/14/10	0.1167	EUR	NA	No	C71.9	9440/3	C71.9	Yes	No	0.2753	0.26	42	NA	GBM	16.9313213	1:DECEASED	73655446-bbf3-4cc9-a032-2c95051bc3e7	NA	NA	NA	With Tumor	11.34234145	1:PROGRESSION	NA	NA	White	Yes	NA	1	Primary
gbm_tcga_pan_can_atlas_2018	TCGA-32-2491	TCGA-32-2491-01	63	NA	NA	12	NA	Glioblastoma	GBM	Glioblastoma Multiforme	372	-23131	0	NA	NA	12.23000296	1:DEAD WITH TUMOR	Not Hispanic Or Latino	12/14/10	0.1996	EUR	NA	No	C71.9	9440/3	C71.9	Yes	No	0.2935	0.02	80	NA	GBM	12.23000296	1:DECEASED	ace727ec-036b-4ddc-9af8-eecf70ec6b46	NA	NA	NA	With Tumor	2.301344643	1:PROGRESSION	NA	NA	White	Yes	NA	1	Primary
gbm_tcga_pan_can_atlas_2018	TCGA-32-2494	TCGA-32-2494-01	58	NA	NA	7	NA	Glioblastoma	GBM	Glioblastoma Multiforme	632	-21198	0	NA	NA	20.77785449	1:DEAD WITH TUMOR	Not Hispanic Or Latino	12/20/10	0.1664	EUR	NA	No	C71.9	9440/3	C71.9	Yes	No	0.2769	0.02	54	NA	GBM	20.77785449	1:DECEASED	c50998f6-369c-48fe-a8e7-a4c5a4cef0e6	NA	NA	NA	With Tumor	16.0436598	1:PROGRESSION	NA	NA	White	Yes	NA	1	Primary
gbm_tcga_pan_can_atlas_2018	TCGA-32-2495	TCGA-32-2495-01	59	NA	NA	11	NA	Glioblastoma	GBM	Glioblastoma Multiforme	457	-21860	0	NA	NA	15.02449288	1:DEAD WITH TUMOR	Not Hispanic Or Latino	12/20/10	0.2773	EUR	NA	Yes	C71.9	9440/3	C71.9	Yes	No	0.2764	0.16	67	NA	GBM	15.02449288	1:DECEASED	e7d728e5-1a9f-4f27-9604-272e1235e08a	NA	NA	NA	With Tumor	8.284840714	1:PROGRESSION	NA	NA	White	Yes	NA	1	Primary
gbm_tcga_pan_can_atlas_2018	TCGA-32-2615	TCGA-32-2615-01	62	NA	NA	5	17	Glioblastoma	GBM	Glioblastoma Multiforme	485	-22916	0	NA	NA	15.94503074	1:DEAD WITH TUMOR	Not Hispanic Or Latino	6/1/10	0.4096	EUR	NA	No	C71.9	9440/3	C71.9	Yes	Yes	0.2767	0.34	32	NA	GBM	15.94503074	1:DECEASED	30011f30-2926-47f2-a8f3-4f1b58ffa227	NA	NA	NA	With Tumor	4.306802117	1:PROGRESSION	NA	NA	White	Yes	2	1	Primary
gbm_tcga_pan_can_atlas_2018	TCGA-32-2616	TCGA-32-2616-01	48	NA	NA	5	33	Glioblastoma	GBM	Glioblastoma Multiforme	224	-17781	0	NA	NA	7.364302857	1:DEAD WITH TUMOR	Hispanic Or Latino	7/6/10	0.1458	NA	NA	No	C71.9	9440/3	C71.9	Yes	Yes	0.321	1.22	1003	NA	GBM	7.364302857	1:DECEASED	52408d9f-2637-4952-9b90-cb607a860f23	NA	NA	NA	With Tumor	5.983496071	1:PROGRESSION	NA	NA	White	Yes	18	1	Primary
gbm_tcga_pan_can_atlas_2018	TCGA-32-2632	TCGA-32-2632-01	80	NA	NA	21	-1	Glioblastoma	GBM	Glioblastoma Multiforme	NA	-29281	0	NA	NA	8.843738699	1:DEAD WITH TUMOR	Not Hispanic Or Latino	7/30/10	0.2691	EUR	NA	No	C71.9	9440/3	C71.9	Yes	Yes	0.2716	0.01	86	NA	GBM	8.843738699	1:DECEASED	50603cc6-42e6-412f-ab07-4805f728e6b6	NA	NA	NA	NA	8.843738699	1:PROGRESSION	NA	NA	White	NA	-4	1	Primary
gbm_tcga_pan_can_atlas_2018	TCGA-32-2634	TCGA-32-2634-01	82	NA	NA	8	5	Glioblastoma	GBM	Glioblastoma Multiforme	693	-29964	0	NA	NA	22.78331196	0:ALIVE OR DEAD TUMOR FREE	Not Hispanic Or Latino	7/30/10	0.2614	EUR	NA	No	C71.9	9440/3	C71.9	Yes	Yes	0.2856	0.4	45	NA	GBM	22.78331196	0:LIVING	1030a6b9-0df8-4d60-b69f-2a36e630a6ad	NA	NA	NA	Tumor Free	22.78331196	0:CENSORED	NA	NA	White	No	10	1	Primary
gbm_tcga_pan_can_atlas_2018	TCGA-32-2638	TCGA-32-2638-01	67	NA	NA	6	-11	Glioblastoma	GBM	Glioblastoma Multiforme	644	-24658	0	NA	NA	25.18328566	1:DEAD WITH TUMOR	Not Hispanic Or Latino	8/31/10	0.1530	EUR	NA	No	C71.9	9440/3	C71.9	Yes	Yes	0.2802	0.02	46	NA	GBM	25.18328566	1:DECEASED	1b25795e-69ad-47fd-bb2f-94ff0910fae1	NA	NA	NA	Tumor Free	25.18328566	1:PROGRESSION	NA	NA	White	No	-18	1	Primary
gbm_tcga_pan_can_atlas_2018	TCGA-32-4208	TCGA-32-4208-01	25	NA	NA	2	NA	Glioblastoma	GBM	Glioblastoma Multiforme	643	-9213	0	NA	NA	21.13949436	0:ALIVE OR DEAD TUMOR FREE	Not Hispanic Or Latino	12/14/10	0.1625	EUR	NA	No	C71.9	9440/3	C71.9	Yes	No	0.2813	0.43	39	NA	GBM	21.13949436	0:LIVING	581e04f9-4d0b-4ed2-97f5-2f97ace24928	NA	NA	NA	With Tumor	21.13949436	0:CENSORED	NA	NA	White	Yes	NA	1	Primary
gbm_tcga_pan_can_atlas_2018	TCGA-32-4209	TCGA-32-4209-01	40	NA	NA	NA	NA	Glioblastoma	GBM	Glioblastoma Multiforme	604	-14903	0	NA	NA	20.31758556	1:DEAD WITH TUMOR	Hispanic Or Latino	12/20/10	NA	NA	NA	No	C71.9	9440/3	C71.9	Yes	No	0.2744	0	31	NA	GBM	20.31758556	1:DECEASED	5438322c-9db0-4974-ba01-801020559f97	NA	NA	NA	With Tumor	3.090377092	1:PROGRESSION	NA	NA	White	No	NA	1	Primary
gbm_tcga_pan_can_atlas_2018	TCGA-32-4210	TCGA-32-4210-01	73	NA	NA	29	NA	Glioblastoma	GBM	Glioblastoma Multiforme	113	-26768	0	NA	NA	3.715027781	1:DEAD WITH TUMOR	Not Hispanic Or Latino	12/14/10	0.5572	EUR	NA	No	C71.9	9440/3	C71.9	Yes	No	0.2846	0.32	67	NA	GBM	3.715027781	1:DECEASED	e710230d-16c7-4789-8ef0-dbdf56bb36d7	NA	NA	NA	With Tumor	3.715027781	1:PROGRESSION	NA	NA	White	NA	NA	1	Primary
gbm_tcga_pan_can_atlas_2018	TCGA-32-4211	TCGA-32-4211-01	56	NA	NA	7	NA	Glioblastoma	GBM	Glioblastoma Multiforme	383	-20748	0	NA	NA	12.59164283	1:DEAD WITH TUMOR	Not Hispanic Or Latino	12/14/10	0.1742	NA	NA	No	C71.9	9440/3	C71.9	Yes	No	0.2783	0.06	62	NA	GBM	12.59164283	1:DECEASED	516194e7-2143-4049-be54-141f515bcee5	NA	NA	NA	With Tumor	12.59164283	1:PROGRESSION	NA	NA	White	Yes	NA	1	Primary
gbm_tcga_pan_can_atlas_2018	TCGA-32-4213	TCGA-32-4213-01	47	NA	NA	4	21	Glioblastoma	GBM	Glioblastoma Multiforme	604	-17237	0	NA	NA	19.85731663	0:ALIVE OR DEAD TUMOR FREE	Not Hispanic Or Latino	12/14/10	0.1206	EUR	NA	No	C71.9	9440/3	C71.9	Yes	Yes	0.2788	0.14	55	NA	GBM	19.85731663	0:LIVING	22e0c3ea-9f6d-4d73-9282-17ee4553f436	NA	NA	NA	With Tumor	11.60535227	1:PROGRESSION	NA	NA	White	Yes	10	1	Primary
gbm_tcga_pan_can_atlas_2018	TCGA-32-4719	TCGA-32-4719-01	73	NA	NA	2	NA	Glioblastoma	GBM	Glioblastoma Multiforme	330	-26691	0	NA	NA	10.84919617	1:DEAD WITH TUMOR	Not Hispanic Or Latino	12/14/10	0.0656	NA	NA	No	C71.9	9440/3	C71.9	Yes	No	0.2864	0.08	47	NA	GBM	10.84919617	1:DECEASED	71bb1ef7-2bda-4478-b5b8-318f2e1bf5ac	NA	NA	NA	With Tumor	10.84919617	1:PROGRESSION	NA	NA	White	Yes	NA	1	Primary
gbm_tcga_pan_can_atlas_2018	TCGA-32-5222	TCGA-32-5222-01	66	NA	NA	14	25	Glioblastoma	GBM	Glioblastoma Multiforme	323	-24134	0	NA	NA	19.23266594	1:DEAD WITH TUMOR	Not Hispanic Or Latino	1/4/11	0.3053	EUR	NA	No	C71.9	9440/3	C71.9	Yes	Yes	0.258	0.17	62	NA	GBM	19.23266594	1:DECEASED	e876dd29-68b0-4bf1-83d1-488c40068a35	NA	NA	NA	With Tumor	3.879409541	1:PROGRESSION	NA	NA	White	Yes	10	1	Primary
gbm_tcga_pan_can_atlas_2018	TCGA-41-2571	TCGA-41-2571-01	89	NA	NA	6	19	Glioblastoma	GBM	Glioblastoma Multiforme	26	-32612	0	NA	NA	0.854785153	1:DEAD WITH TUMOR	Not Hispanic Or Latino	6/3/10	0.1923	EUR	NA	No	C71.9	9440/3	C71.9	Yes	Yes	0.2728	0.16	42	NA	GBM	0.854785153	1:DECEASED	722f462d-f939-4bc1-aae4-8f78b1335a87	NA	NA	NA	With Tumor	0.854785153	1:PROGRESSION	NA	NA	White	No	6	1	Primary
gbm_tcga_pan_can_atlas_2018	TCGA-41-2572	TCGA-41-2572-01	67	NA	NA	10	17	Glioblastoma	GBM	Glioblastoma Multiforme	406	-24505	0	NA	NA	13.34779893	1:DEAD WITH TUMOR	Not Hispanic Or Latino	10/26/10	0.2288	EUR	NA	No	C71.9	9440/3	C71.9	Yes	Yes	0.2819	0.1	48	NA	GBM	13.34779893	1:DECEASED	1e80ccf6-ef81-4662-bf5e-392f092c1e67	NA	NA	NA	With Tumor	4.010914949	1:PROGRESSION	NA	NA	White	Yes	-2	1	Primary
gbm_tcga_pan_can_atlas_2018	TCGA-41-2573	TCGA-41-2573-01	59	NA	NA	15	NA	Glioblastoma	GBM	Glioblastoma Multiforme	272	-21911	0	NA	NA	8.942367755	0:ALIVE OR DEAD TUMOR FREE	Not Hispanic Or Latino	6/3/10	0.3674	EUR	NA	No	C71.9	9440/3	C71.9	Yes	No	0.2962	0.22	40	NA	GBM	8.942367755	0:LIVING	12084e89-dbc2-43b3-a6d0-0e71e53d0eac	NA	NA	NA	With Tumor	5.490350791	1:PROGRESSION	NA	NA	White	Yes	NA	1	Primary
gbm_tcga_pan_can_atlas_2018	TCGA-41-2575	TCGA-41-2575-01	75	NA	NA	7	NA	Glioblastoma	GBM	Glioblastoma Multiforme	290	-27587	0	NA	NA	9.534142092	1:DEAD WITH TUMOR	Not Hispanic Or Latino	6/3/10	0.2403	EUR	NA	No	C71.9	9440/3	C71.9	Yes	No	0.2821	0.31	58	NA	GBM	9.534142092	1:DECEASED	2c922593-d94d-4e8f-b68b-b4b8cfcbf3e4	NA	NA	NA	With Tumor	4.306802117	1:PROGRESSION	NA	NA	White	Yes	NA	1	Primary
gbm_tcga_pan_can_atlas_2018	TCGA-41-3392	TCGA-41-3392-01	88	NA	NA	5	NA	Glioblastoma	GBM	Glioblastoma Multiforme	30	-32351	0	NA	NA	0.986290561	1:DEAD WITH TUMOR	Not Hispanic Or Latino	6/3/10	0.2238	EUR	NA	No	C71.9	9440/3	C71.9	Yes	No	0.275	0.19	61	NA	GBM	0.986290561	1:DECEASED	dcc5e92a-8dd4-4909-8f37-98bed374d722	NA	NA	NA	With Tumor	0.986290561	1:PROGRESSION	NA	NA	White	No	NA	1	Primary
gbm_tcga_pan_can_atlas_2018	TCGA-41-3393	TCGA-41-3393-01	81	NA	NA	8	NA	Glioblastoma	GBM	Glioblastoma Multiforme	135	-29904	0	NA	NA	4.438307525	1:DEAD WITH TUMOR	Not Hispanic Or Latino	10/26/10	0.1667	EUR	NA	No	C71.9	9440/3	C71.9	Yes	No	0.2754	0.05	57	NA	GBM	4.438307525	1:DECEASED	6fac5bce-2bc0-4234-9e3e-11891c2fe00e	NA	NA	NA	With Tumor	4.438307525	1:PROGRESSION	NA	NA	White	Yes	NA	1	Primary
gbm_tcga_pan_can_atlas_2018	TCGA-41-3915	TCGA-41-3915-01	48	NA	NA	7	19	Glioblastoma	GBM	Glioblastoma Multiforme	360	-17880	0	NA	NA	11.83548673	1:DEAD WITH TUMOR	Not Hispanic Or Latino	10/26/10	0.4489	EUR	NA	No	C71.9	9440/3	C71.9	Yes	Yes	0.2781	0.06	38	NA	GBM	11.83548673	1:DECEASED	43d98306-8b1f-4840-a1a0-146ba0c36400	NA	NA	NA	With Tumor	9.468389388	1:PROGRESSION	NA	NA	White	Yes	8	1	Primary
gbm_tcga_pan_can_atlas_2018	TCGA-41-4097	TCGA-41-4097-01	63	NA	NA	7	9	Glioblastoma	GBM	Glioblastoma Multiforme	6	-23107	0	NA	NA	0.197258112	1:DEAD WITH TUMOR	Not Hispanic Or Latino	10/26/10	0.2050	EUR	NA	No	C71.9	9440/3	C71.9	Yes	Yes	0.2857	0	48	NA	GBM	0.197258112	1:DECEASED	66afd908-0c76-469e-abc3-89563de338c6	NA	NA	NA	With Tumor	0.197258112	1:PROGRESSION	NA	NA	White	No	0	1	Primary
gbm_tcga_pan_can_atlas_2018	TCGA-41-5651	TCGA-41-5651-01	59	NA	NA	8	21	Glioblastoma	GBM	Glioblastoma Multiforme	351	-21698	0	NA	NA	15.12312194	1:DEAD WITH TUMOR	Not Hispanic Or Latino	7/21/11	0.2553	AFR_ADMIX	NA	No	C71.9	9440/3	C71.9	Yes	Yes	0.3173	0.2	74	NA	GBM	15.12312194	1:DECEASED	c184c3ca-7ad3-4202-b108-cb9fd5f5d947	NA	NA	NA	With Tumor	6.904033928	1:PROGRESSION	NA	NA	Black or African American	Yes	6	1	Primary
gbm_tcga_pan_can_atlas_2018	TCGA-41-6646	TCGA-41-6646-01	73	NA	NA	7	NA	Glioblastoma	GBM	Glioblastoma Multiforme	236	-26667	0	NA	NA	12.46013742	1:DEAD WITH TUMOR	Not Hispanic Or Latino	10/24/11	0.1478	EUR	NA	No	C71.9	9440/3	C71.9	Yes	No	0.3067	0.03	51	NA	GBM	12.46013742	1:DECEASED	a8d708ab-6388-4d42-bc6e-05a8a718ecff	NA	NA	NA	With Tumor	6.575270408	1:PROGRESSION	NA	NA	White	Yes	NA	1	Primary
gbm_tcga_pan_can_atlas_2018	TCGA-4W-AA9R	TCGA-4W-AA9R-01	61	NA	NA	18	NA	Glioblastoma	GBM	Glioblastoma Multiforme	124	-22317	0	NA	NA	4.076667653	0:ALIVE OR DEAD TUMOR FREE	Not Hispanic Or Latino	3/14/15	0.1872	AFR	NA	No	C71.9	9440/3	C71.9	Yes	No	0.3344	0.02	67	NA	GBM	4.076667653	0:LIVING	F55A023C-84B8-4F7D-87DB-7A9939733C59	NA	NA	NA	Tumor Free	4.076667653	0:CENSORED	NA	No	Black or African American	Yes	NA	1	Primary
gbm_tcga_pan_can_atlas_2018	TCGA-4W-AA9S	TCGA-4W-AA9S-01	69	NA	NA	10	NA	Glioblastoma	GBM	Glioblastoma Multiforme	44	-25545	0	NA	NA	1.44655949	0:ALIVE OR DEAD TUMOR FREE	Not Hispanic Or Latino	3/28/14	0.2262	AFR	NA	No	C71.9	9440/3	C71.9	Yes	No	0.3182	0.03	42	NA	GBM	1.44655949	0:LIVING	7A8D2E13-315E-4512-85CE-B018D11C3BD3	NA	NA	NA	Tumor Free	1.44655949	0:CENSORED	NA	No	Black or African American	Yes	NA	1	Primary
gbm_tcga_pan_can_atlas_2018	TCGA-4W-AA9T	TCGA-4W-AA9T-01	54	NA	NA	8	NA	Glioblastoma	GBM	Glioblastoma Multiforme	778	-19801	0	NA	NA	25.57780189	0:ALIVE OR DEAD TUMOR FREE	Not Hispanic Or Latino	3/18/14	0.1683	AFR	NA	No	C71.9	9440/3	C71.9	Yes	No	0.3194	0	49	Yes	GBM	25.57780189	0:LIVING	998C8517-89C1-43B2-84E4-B60905787BF6	NA	NA	NA	Tumor Free	24.62438768	1:PROGRESSION	NA	No	Black or African American	Yes	NA	1	Primary
gbm_tcga_pan_can_atlas_2018	TCGA-74-6573	TCGA-74-6573-01	67	NA	NA	6	NA	Glioblastoma	GBM	Glioblastoma Multiforme	NA	-24632	0	NA	NA	3.452016964	1:DEAD WITH TUMOR	NA	9/14/11	0.2066	EUR	NA	No	C71.9	9440/3	C71.9	Yes	No	0.299	0	36	NA	GBM	3.452016964	1:DECEASED	8d0d7a7e-8fae-437d-9b39-f2f17d0f5e4f	NA	NA	NA	With Tumor	3.452016964	1:PROGRESSION	NA	NA	NA	Yes	NA	1	Primary
gbm_tcga_pan_can_atlas_2018	TCGA-74-6575	TCGA-74-6575-01	73	NA	NA	8	NA	Glioblastoma	GBM	Glioblastoma Multiforme	636	-26827	0	NA	NA	20.9093599	0:ALIVE OR DEAD TUMOR FREE	NA	9/14/11	0.1912	EUR	NA	No	C71.9	9440/3	C71.9	Yes	No	0.3193	0.04	82	NA	GBM	20.9093599	0:LIVING	66a03e91-77c7-4aef-a825-6deef805640c	NA	NA	NA	With Tumor	3.05750074	1:PROGRESSION	NA	NA	NA	Yes	NA	1	Primary
gbm_tcga_pan_can_atlas_2018	TCGA-74-6577	TCGA-74-6577-01	51	NA	NA	6	NA	Glioblastoma	GBM	Glioblastoma Multiforme	132	-18740	0	NA	NA	4.339678469	0:ALIVE OR DEAD TUMOR FREE	NA	9/14/11	0.1872	EUR	NA	No	C71.9	9440/3	C71.9	Yes	No	0.312	0.01	92	NA	GBM	4.339678469	0:LIVING	9888bf87-d0d1-474b-960d-d76b13352e7c	NA	NA	NA	With Tumor	4.339678469	1:PROGRESSION	NA	NA	NA	Yes	NA	1	Primary
gbm_tcga_pan_can_atlas_2018	TCGA-74-6578	TCGA-74-6578-01	58	NA	NA	6	NA	Glioblastoma	GBM	Glioblastoma Multiforme	436	-21464	0	NA	NA	14.33408949	0:ALIVE OR DEAD TUMOR FREE	NA	9/14/11	0.1271	EUR	NA	No	C71.9	9440/3	C71.9	Yes	No	0.3052	0.01	61	NA	GBM	14.33408949	0:LIVING	4dee170b-175c-4e08-83f4-af1317b07209	NA	NA	NA	With Tumor	7.298550153	1:PROGRESSION	NA	NA	NA	Yes	NA	1	Primary
gbm_tcga_pan_can_atlas_2018	TCGA-74-6581	TCGA-74-6581-01	77	NA	NA	7	NA	Glioblastoma	GBM	Glioblastoma Multiforme	250	-28263	0	NA	NA	8.21908801	0:ALIVE OR DEAD TUMOR FREE	NA	9/14/11	0.1638	EUR	NA	No	C71.9	9440/3	C71.9	Yes	No	0.2992	0.03	37	NA	GBM	8.21908801	0:LIVING	28629bf9-f447-4650-8fc2-53f1e938ab71	NA	NA	NA	With Tumor	8.21908801	0:CENSORED	NA	NA	NA	Yes	NA	1	Primary
gbm_tcga_pan_can_atlas_2018	TCGA-74-6584	TCGA-74-6584-01	55	NA	NA	6	NA	Glioblastoma	GBM	Glioblastoma Multiforme	228	-20232	0	NA	NA	7.495808265	0:ALIVE OR DEAD TUMOR FREE	NA	9/14/11	0.1988	EUR	NA	No	C71.9	9440/3	C71.9	Yes	No	0.3002	0.05	31	NA	GBM	7.495808265	0:LIVING	22b5cbba-cc78-4377-a08c-a9413294c3bf	NA	NA	NA	With Tumor	2.991748036	1:PROGRESSION	NA	NA	NA	Yes	NA	1	Primary
gbm_tcga_pan_can_atlas_2018	TCGA-76-4925	TCGA-76-4925-01	76	NA	NA	12	29	Glioblastoma	GBM	Glioblastoma Multiforme	146	-28011	0	NA	NA	4.799947398	NA	Not Hispanic Or Latino	4/6/11	0.2488	EUR	NA	No	C71.9	9440/3	C71.9	Yes	Yes	0.2739	0.56	57	NA	GBM	4.799947398	1:DECEASED	872abc8a-6c1f-4114-b993-7d0327fb38bd	NA	NA	NA	NA	2.89311898	1:PROGRESSION	NA	NA	White	Yes	18	1	Primary
gbm_tcga_pan_can_atlas_2018	TCGA-76-4926	TCGA-76-4926-01	68	NA	NA	5	1	Glioblastoma	GBM	Glioblastoma Multiforme	138	-25085	0	NA	NA	4.536936582	1:DEAD WITH TUMOR	NA	4/6/11	0.1156	EUR	NA	No	C71.9	9440/3	C71.9	Yes	Yes	0.2626	0.01	55	NA	GBM	4.536936582	1:DECEASED	8df94420-c736-4a36-b001-5dbe3dff17f0	NA	NA	NA	With Tumor	1.117795969	1:PROGRESSION	NA	NA	White	Yes	-4	1	Primary
gbm_tcga_pan_can_atlas_2018	TCGA-76-4927	TCGA-76-4927-01	58	NA	NA	NA	3	Glioblastoma	GBM	Glioblastoma Multiforme	535	-21193	0	NA	NA	17.58884834	1:DEAD WITH TUMOR	NA	4/6/11	NA	EUR	NA	No	C71.9	9440/3	C71.9	Yes	No	0.2662	0.01	43	NA	GBM	17.58884834	1:DECEASED	9d1d9ae5-4640-4060-a207-c9c5b0e905e1	NA	NA	NA	With Tumor	13.67656245	1:PROGRESSION	NA	NA	White	NA	6	1	Primary
gbm_tcga_pan_can_atlas_2018	TCGA-76-4928	TCGA-76-4928-01	85	NA	NA	7	33	Glioblastoma	GBM	Glioblastoma Multiforme	94	-31267	0	NA	NA	3.090377092	1:DEAD WITH TUMOR	NA	4/6/11	0.1360	EUR	NA	No	C71.9	9440/3	C71.9	Yes	Yes	0.2737	0.01	70	NA	GBM	3.090377092	1:DECEASED	dfa3ef71-7006-4c6d-81c4-e0c0c7b75c26	NA	NA	NA	With Tumor	3.090377092	1:PROGRESSION	NA	NA	White	Yes	10	1	Primary
gbm_tcga_pan_can_atlas_2018	TCGA-76-4929	TCGA-76-4929-01	76	NA	NA	31	3	Glioblastoma	GBM	Glioblastoma Multiforme	111	-27831	0	NA	NA	3.649275076	1:DEAD WITH TUMOR	Not Hispanic Or Latino	4/6/11	0.4623	EUR	NA	No	C71.9	9440/3	C71.9	Yes	Yes	0.2712	0.34	48	NA	GBM	3.649275076	1:DECEASED	c04657d2-b71b-4402-82fa-02747cce331d	NA	NA	NA	With Tumor	3.649275076	1:PROGRESSION	NA	NA	White	NA	4	1	Primary
gbm_tcga_pan_can_atlas_2018	TCGA-76-4931	TCGA-76-4931-01	70	NA	NA	5	11	Glioblastoma	GBM	Glioblastoma Multiforme	279	-25812	0	NA	NA	9.172502219	1:DEAD WITH TUMOR	NA	4/6/11	0.1534	EUR	NA	No	C71.9	9440/3	C71.9	Yes	Yes	0.2719	0.2	38	NA	GBM	9.172502219	1:DECEASED	752a6e21-9a91-417f-beba-bfdf331d5cac	NA	NA	NA	With Tumor	3.682151429	1:PROGRESSION	NA	NA	White	Yes	12	1	Primary
gbm_tcga_pan_can_atlas_2018	TCGA-76-4932	TCGA-76-4932-01	50	NA	NA	NA	23	Glioblastoma	GBM	Glioblastoma Multiforme	1458	-18433	0	NA	NA	47.93372127	1:DEAD WITH TUMOR	NA	4/6/11	NA	EUR	NA	No	C71.9	9440/3	C71.9	Yes	No	0.2639	0.08	53	NA	GBM	47.93372127	1:DECEASED	d6de8d1c-e5ff-45cd-b53e-f943d2578713	NA	NA	NA	With Tumor	47.93372127	1:PROGRESSION	NA	NA	White	Yes	14	1	Primary
gbm_tcga_pan_can_atlas_2018	TCGA-76-4934	TCGA-76-4934-01	66	NA	NA	25	NA	Glioblastoma	GBM	Glioblastoma Multiforme	77	-24319	0	NA	NA	2.531479107	0:ALIVE OR DEAD TUMOR FREE	NA	4/6/11	0.5789	EUR	NA	No	C71.9	9440/3	C71.9	Yes	No	0.2773	0.32	46	NA	GBM	2.531479107	1:DECEASED	d1fcd53b-6c55-42b0-9b24-492f8286f5bc	NA	NA	NA	Tumor Free	2.531479107	0:CENSORED	NA	NA	White	No	NA	1	Primary
gbm_tcga_pan_can_atlas_2018	TCGA-76-4935	TCGA-76-4935-01	52	NA	NA	5	NA	Glioblastoma	GBM	Glioblastoma Multiforme	328	-19231	0	NA	NA	36.85439064	0:ALIVE OR DEAD TUMOR FREE	NA	4/6/11	0.1819	EUR	NA	No	C71.9	9440/3	C71.9	Yes	No	0.2701	0.07	47	NA	GBM	36.85439064	1:DECEASED	8820ca5f-4f6b-4389-ba86-9015d0bcec1d	NA	NA	NA	Tumor Free	36.85439064	0:CENSORED	NA	NA	White	Yes	NA	1	Primary
gbm_tcga_pan_can_atlas_2018	TCGA-76-6191	TCGA-76-6191-01	57	NA	NA	6	NA	Glioblastoma	GBM	Glioblastoma Multiforme	508	-20937	0	NA	NA	16.70118684	1:DEAD WITH TUMOR	NA	9/22/11	0.1529	EUR	NA	No	C71.9	9440/3	C71.9	Yes	No	0.3096	0.02	50	NA	GBM	16.70118684	1:DECEASED	8c3b2851-fced-473c-9c11-731eb66d8f3e	NA	NA	NA	With Tumor	10.61906171	1:PROGRESSION	NA	NA	White	Yes	NA	1	Primary
gbm_tcga_pan_can_atlas_2018	TCGA-76-6192	TCGA-76-6192-01	74	NA	NA	4	NA	Glioblastoma	GBM	Glioblastoma Multiforme	100	-27322	0	NA	NA	3.287635204	1:DEAD WITH TUMOR	Not Hispanic Or Latino	9/22/11	0.1075	EUR	NA	No	C71.9	9440/3	C71.9	Yes	No	0.2962	0	46	NA	GBM	3.287635204	1:DECEASED	68749001-c4c2-415d-830c-07e39c3a504a	NA	NA	NA	With Tumor	2.498602755	1:PROGRESSION	NA	NA	White	Yes	NA	1	Primary
gbm_tcga_pan_can_atlas_2018	TCGA-76-6193	TCGA-76-6193-01	78	NA	NA	5	NA	Glioblastoma	GBM	Glioblastoma Multiforme	82	-28742	0	NA	NA	2.695860867	NA	NA	9/22/11	0.1723	EUR	NA	No	C71.9	9440/3	C71.9	Yes	No	0.2917	0	40	NA	GBM	2.695860867	1:DECEASED	aa15f655-c1e9-4f4a-acee-2fb76ec82858	NA	NA	NA	NA	2.104086531	1:PROGRESSION	NA	NA	NA	Yes	NA	1	Primary
gbm_tcga_pan_can_atlas_2018	TCGA-76-6280	TCGA-76-6280-01	57	NA	NA	9	NA	Glioblastoma	GBM	Glioblastoma Multiforme	346	-20931	0	NA	NA	11.37521781	1:DEAD WITH TUMOR	Not Hispanic Or Latino	12/9/11	0.1773	EUR	NA	No	C71.9	9440/3	C71.9	Yes	No	0.3185	0.05	48	NA	GBM	11.37521781	1:DECEASED	6ccc0eda-96f8-475c-9d8c-016b26fdd81d	NA	NA	NA	With Tumor	3.55064602	1:PROGRESSION	NA	NA	White	Yes	NA	1	Primary
gbm_tcga_pan_can_atlas_2018	TCGA-76-6282	TCGA-76-6282-01	63	NA	NA	7	NA	Glioblastoma	GBM	Glioblastoma Multiforme	519	-23323	0	NA	NA	17.06282671	1:DEAD WITH TUMOR	Not Hispanic Or Latino	10/21/11	0.1920	EUR	NA	No	C71.9	9440/3	C71.9	Yes	No	0.293	0	44	NA	GBM	17.06282671	1:DECEASED	c472482e-225d-4ab0-8ba5-b659e7ff3e89	NA	NA	NA	With Tumor	15.05736923	1:PROGRESSION	NA	NA	White	Yes	NA	1	Primary
gbm_tcga_pan_can_atlas_2018	TCGA-76-6283	TCGA-76-6283-01	71	NA	NA	12	NA	Glioblastoma	GBM	Glioblastoma Multiforme	NA	-26002	0	NA	NA	5.424598087	1:DEAD WITH TUMOR	Not Hispanic Or Latino	3/26/15	0.3705	EUR	NA	No	C71.9	9440/3	C71.9	Yes	No	0.3224	0.16	87	NA	GBM	5.424598087	1:DECEASED	e5c9b14e-3bc7-4892-bd51-4cd1599819ec	NA	NA	NA	With Tumor	5.424598087	1:PROGRESSION	NA	No	White	NA	NA	1	Primary
gbm_tcga_pan_can_atlas_2018	TCGA-76-6285	TCGA-76-6285-01	64	NA	NA	14	NA	Glioblastoma	GBM	Glioblastoma Multiforme	254	-23674	0	NA	NA	8.350593418	1:DEAD WITH TUMOR	NA	9/22/11	0.4786	EUR	NA	No	C71.9	9440/3	C71.9	Yes	No	0.3049	0.19	48	NA	GBM	8.350593418	1:DECEASED	9e2efb07-826f-4efc-8c69-8625cbc708a6	NA	NA	NA	With Tumor	8.350593418	1:PROGRESSION	NA	NA	White	No	NA	1	Primary
gbm_tcga_pan_can_atlas_2018	TCGA-76-6286	TCGA-76-6286-01	60	NA	NA	10	NA	Glioblastoma	GBM	Glioblastoma Multiforme	638	-22173	0	NA	NA	20.9751126	1:DEAD WITH TUMOR	Not Hispanic Or Latino	11/15/11	0.2156	EUR	NA	No	C71.9	9440/3	C71.9	Yes	No	0.316	0.14	61	NA	GBM	20.9751126	1:DECEASED	0a211ae1-a48c-4989-9379-04d59500d94d	NA	NA	NA	With Tumor	5.917743367	1:PROGRESSION	NA	NA	White	Yes	NA	1	Primary
gbm_tcga_pan_can_atlas_2018	TCGA-76-6656	TCGA-76-6656-01	66	NA	NA	7	NA	Glioblastoma	GBM	Glioblastoma Multiforme	147	-24265	0	NA	NA	4.83282375	NA	Not Hispanic Or Latino	11/15/11	0.1241	EUR	NA	NA	C71.9	9440/3	C71.9	Yes	No	0.3037	0.02	76	NA	GBM	4.83282375	1:DECEASED	770aa1ee-aed9-4219-900e-63523cdf312f	NA	NA	NA	NA	4.83282375	0:CENSORED	NA	NA	Black or African American	Yes	NA	1	Primary
gbm_tcga_pan_can_atlas_2018	TCGA-76-6657	TCGA-76-6657-01	74	NA	NA	7	NA	Glioblastoma	GBM	Glioblastoma Multiforme	153	-27341	0	NA	NA	5.030081862	1:DEAD WITH TUMOR	Not Hispanic Or Latino	11/15/11	0.1523	EUR	NA	No	C71.9	9440/3	C71.9	Yes	No	0.3006	0	55	NA	GBM	5.030081862	1:DECEASED	3763b815-308f-4b64-a3a7-56822079765f	NA	NA	NA	With Tumor	4.438307525	1:PROGRESSION	NA	NA	White	Yes	NA	1	Primary
gbm_tcga_pan_can_atlas_2018	TCGA-76-6660	TCGA-76-6660-01	73	NA	NA	10	NA	Glioblastoma	GBM	Glioblastoma Multiforme	NA	-26913	0	NA	NA	3.747904133	1:DEAD WITH TUMOR	Not Hispanic Or Latino	3/26/15	0.2685	EUR	NA	No	C71.9	9440/3	C71.9	Yes	No	0.3204	0.01	72	NA	GBM	3.747904133	1:DECEASED	47fd9c51-298c-41ad-9996-135c8a03d691	NA	NA	NA	With Tumor	3.747904133	1:PROGRESSION	NA	No	White	NA	NA	1	Primary
gbm_tcga_pan_can_atlas_2018	TCGA-76-6661	TCGA-76-6661-01	54	NA	NA	8	NA	Glioblastoma	GBM	Glioblastoma Multiforme	7	-19965	0	NA	NA	23.90110793	1:DEAD WITH TUMOR	NA	11/15/11	0.1508	EUR	NA	No	C71.9	9440/3	C71.9	Yes	No	0.3236	0.01	47	NA	GBM	23.90110793	1:DECEASED	19dd2c8f-05ca-44e8-8c19-bac0327f2ea9	NA	NA	NA	With Tumor	23.90110793	1:PROGRESSION	NA	NA	White	Yes	NA	1	Primary
gbm_tcga_pan_can_atlas_2018	TCGA-76-6662	TCGA-76-6662-01	58	NA	NA	4	NA	Glioblastoma	GBM	Glioblastoma Multiforme	282	-21511	0	NA	NA	34.45441694	1:DEAD WITH TUMOR	Not Hispanic Or Latino	12/9/11	0.1212	EUR	NA	No	C71.9	9440/3	C71.9	Yes	No	0.2995	0.01	35	NA	GBM	34.45441694	1:DECEASED	92f323c8-dae4-4fdc-a108-148ddc238d1a	NA	NA	NA	With Tumor	6.739652168	1:PROGRESSION	NA	NA	White	Yes	NA	1	Primary
gbm_tcga_pan_can_atlas_2018	TCGA-76-6663	TCGA-76-6663-01	44	NA	NA	6	NA	Glioblastoma	GBM	Glioblastoma Multiforme	235	-16126	0	NA	NA	18.64089161	1:DEAD WITH TUMOR	NA	11/15/11	0.1224	EUR	NA	No	C71.9	9440/3	C71.9	Yes	No	0.2957	0	48	NA	GBM	18.64089161	1:DECEASED	933b9daf-a5bf-46cf-92b6-5ddd8279919c	NA	NA	NA	With Tumor	18.64089161	1:PROGRESSION	NA	NA	White	Yes	NA	1	Primary
gbm_tcga_pan_can_atlas_2018	TCGA-76-6664	TCGA-76-6664-01	49	NA	NA	7	NA	Glioblastoma	GBM	Glioblastoma Multiforme	1101	-18054	0	NA	NA	36.1968636	0:ALIVE OR DEAD TUMOR FREE	NA	11/15/11	0.1511	EUR	NA	No	C71.9	9440/3	C71.9	Yes	No	0.3042	0.01	41	NA	GBM	36.1968636	0:LIVING	97b4eeec-7230-446b-b376-6742fae6f6ab	NA	NA	NA	With Tumor	36.1968636	0:CENSORED	NA	NA	White	No	NA	1	Primary
gbm_tcga_pan_can_atlas_2018	TCGA-81-5910	TCGA-81-5910-01	64	NA	NA	4	NA	Glioblastoma	GBM	Glioblastoma Multiforme	NA	-23567	0	NA	NA	1.61094125	1:DEAD WITH TUMOR	NA	6/7/11	0.1414	EUR	NA	No	C71.9	9440/3	C71.9	Yes	No	0.285	0	43	NA	GBM	1.61094125	1:DECEASED	a63ce9ac-24a4-484e-8bcc-717cd7aa92df	NA	NA	NA	With Tumor	1.61094125	1:PROGRESSION	NA	NA	White	No	NA	1	Primary
gbm_tcga_pan_can_atlas_2018	TCGA-81-5911	TCGA-81-5911-01	33	NA	NA	6	NA	Glioblastoma	GBM	Glioblastoma Multiforme	539	-12292	0	NA	NA	17.72035375	0:ALIVE OR DEAD TUMOR FREE	NA	11/14/11	0.1753	EUR	NA	No	C71.9	9440/3	C71.9	Yes	No	0.3117	0	28	NA	GBM	17.72035375	0:LIVING	05944575-8473-4ed0-9de8-8091018001c2	NA	NA	NA	With Tumor	9.106749515	1:PROGRESSION	NA	NA	White	Yes	NA	1	Primary
gbm_tcga_pan_can_atlas_2018	TCGA-87-5896	TCGA-87-5896-01	50	NA	NA	6	NA	Glioblastoma	GBM	Glioblastoma Multiforme	800	-18391	0	26.30108163	0:DiseaseFree	26.30108163	0:ALIVE OR DEAD TUMOR FREE	Not Hispanic Or Latino	7/13/11	0.1496	EUR	NA	No	C71.9	9440/3	C71.9	Yes	No	0.2959	0.03	42	No	GBM	26.30108163	0:LIVING	ed879063-e603-4151-bf5e-22a4ee210281	NA	NA	NA	Tumor Free	26.30108163	0:CENSORED	NA	NA	White	Yes	NA	1	Primary
gbm_tcga_pan_can_atlas_2018	TCGA-OX-A56R	TCGA-OX-A56R-01	68	NA	NA	9	NA	Glioblastoma	GBM	Glioblastoma Multiforme	NA	-25178	0	NA	NA	5.917743367	1:DEAD WITH TUMOR	Not Hispanic Or Latino	2/27/13	0.2730	AFR_ADMIX	NA	No	C71.2	9440/3	C71.2	Yes	No	0.3278	0.06	37	NA	GBM	5.917743367	1:DECEASED	0FC32169-8EB9-405F-BECC-ED38D7064A58	NA	NA	NA	With Tumor	5.917743367	1:PROGRESSION	NA	No	Black or African American	NA	NA	1	Primary
gbm_tcga_pan_can_atlas_2018	TCGA-RR-A6KA	TCGA-RR-A6KA-01	72	NA	NA	7	NA	Glioblastoma	GBM	Glioblastoma Multiforme	NA	-26582	0	NA	NA	6.27938324	1:DEAD WITH TUMOR	Not Hispanic Or Latino	8/18/14	0.1422	AFR	NA	No	C71.1	9440/3	C71.1	Yes	No	0.327	0	47	NA	GBM	6.27938324	1:DECEASED	225F3689-221D-4296-8472-D8C21EEDAF8D	NA	NA	NA	With Tumor	6.27938324	1:PROGRESSION	NA	No	Black or African American	No	NA	1	Primary
gbm_tcga_pan_can_atlas_2018	TCGA-RR-A6KB	TCGA-RR-A6KB-01	51	NA	NA	7	NA	Glioblastoma	GBM	Glioblastoma Multiforme	0	-18713	0	NA	NA	0	0:ALIVE OR DEAD TUMOR FREE	Not Hispanic Or Latino	8/18/14	0.1776	AFR	NA	No	C71.1	9440/3	C71.1	Yes	No	0.3379	0.03	43	NA	GBM	0	0:LIVING	6F1B1011-D7A4-4A05-B6FF-288183E7254B	NA	NA	NA	NA	0	0:CENSORED	NA	No	Black or African American	NA	NA	1	Primary
gbm_tcga_pan_can_atlas_2018	TCGA-RR-A6KC	TCGA-RR-A6KC-01	55	NA	NA	8	NA	Glioblastoma	GBM	Glioblastoma Multiforme	NA	-20302	0	12.1313739	1:Recurred/Progressed	20.54772003	NA	Not Hispanic Or Latino	9/23/14	0.1546	AFR	NA	No	C71.2	9440/3	C71.2	Yes	No	0.3368	0.03	39	NA	GBM	20.54772003	1:DECEASED	50D1D4AF-7D62-4C48-88C1-890BB2370353	NA	NA	NA	NA	12.1313739	1:PROGRESSION	NA	No	Black or African American	Yes	NA	1	Primary
[truncated: 12 more columns]
